# Supplementary material for: How to Make a Dolphin: Molecular Signature of Positive Selection in Cetacean Genome
Source: PLoS One. 2013 Jun 19;8(6):e65491. doi: 10.1371/journal.pone.0065491 (PMC3686761; doi:10.1371/journal.pone.0065491)
Supplement: Table S1 — List of all genes included in this study and the positively selected genes found in the dolphin and cow lineages. (XLSX) [file pone.0065491.s001.xlsx]

## Sheet: PSGs_dolphin
2*delta_ln	significancia	ENSEMBL ID	Gene Symbol	id_oma_group
5.87273	*	ENSG00000229859	PGA3	309277
11.1507	**	ENSG00000215367	TMED11P	298484
11.3503	**	ENSG00000213995	CARKD	77729
8.72042	**	ENSG00000213494	CCL14	415687
4.99045	*	ENSG00000204472	AIF1	415316
8.83213	**	ENSG00000204396	VWA7	443354
16.7481	**	ENSG00000198826	ARHGAP11A	27238
16.5002	**	ENSG00000198753	PLXNB3	364707
4.46563	*	ENSG00000198523	PLN	420162
4.40237	*	ENSG00000198373	WWP2	29702
36.6197	**	ENSG00000197702	PARVA	364747
6.88015	**	ENSG00000197586	ENTPD6	299921
8.41903	**	ENSG00000197122	SRC	44741
19.3538	**	ENSG00000197065	AC023632	418435
3.9879	*	ENSG00000196628	TCF4	35143
3.88964	*	ENSG00000196576	PLXNB2	364709
4.23604	*	ENSG00000196422	PPP1R26	25816
4.88721	*	ENSG00000196411	EPHB4	27893
12.1033	**	ENSG00000196233	LCOR	421832
26.3562	**	ENSG00000196208	GREB1	420222
9.21531	**	ENSG00000189091	SF3B3	300022
49.0061	**	ENSG00000188786	MTF1	32574
5.53918	*	ENSG00000188549	C15orf52	52238
6.83124	**	ENSG00000188508	KRTDAP	444545
13.8299	**	ENSG00000187583	PLEKHN1	445584
4.01828	*	ENSG00000187288	CIDEC	438270
4.18057	*	ENSG00000185920	PTCH1	24398
4.54177	*	ENSG00000185614	FAM212A	438202
17.0316	**	ENSG00000185379	RAD51D	241889
9.7815	**	ENSG00000185085	INTS5	368448
18.6182	**	ENSG00000185033	SEMA4B	32851
7.67195	**	ENSG00000184361	SPATA32	444209
4.54075	*	ENSG00000184226	PCDH9	25207
14.3878	**	ENSG00000183853	KIRREL	32161
4.43875	*	ENSG00000183735	TBK1	33463
6.79687	**	ENSG00000183696	UPP1	244872
5.8461	*	ENSG00000183172	C22orf32	411298
8.23311	**	ENSG00000183117	CSMD1	22796
6.60769	*	ENSG00000183020	AP2A2	302059
11.38	**	ENSG00000182628	SKA2	442904
9.97632	**	ENSG00000182552	RWDD4	394702
10.7693	**	ENSG00000182450	KCNK4	64480
9.8288	**	ENSG00000182253	SYNM	24207
9.84664	**	ENSG00000181827	RFX7	24604
15.8585	**	ENSG00000181722	ZBTB20	32830
22.0414	**	ENSG00000181163	NPM1	92253
8.40243	**	ENSG00000180424	DEFB123	445309
4.31853	*	ENSG00000180251	SLC9A4	31397
9.12463	**	ENSG00000180053	NKX2-6	91441
6.24596	*	ENSG00000179636	TPPP2	355798
3.93928	*	ENSG00000179256	C12orf69	416794
5.89512	*	ENSG00000179094	PER1	25076
37.4211	**	ENSG00000178385	PLEKHM3	362849
5.01649	*	ENSG00000178038	ALS2CL	418616
6.14595	*	ENSG00000177728	KIAA0195	356029
9.80349	**	ENSG00000177663	IL17RA	442623
5.8725	*	ENSG00000177302	TOP3A	240552
44.0042	**	ENSG00000176170	SPHK1	9780
5.91007	*	ENSG00000175877	WBSCR28	443420
5.19331	*	ENSG00000175535	PNLIP	399524
5.00934	*	ENSG00000174944	P2RY14	78004
18.0549	**	ENSG00000174939	ASPHD1	68335
4.23654	*	ENSG00000173947	PIFO	418134
7.53616	**	ENSG00000172977	KAT5	314849
15.5724	**	ENSG00000172667	ZMAT3	89532
5.27985	*	ENSG00000172590	MRPL52	395180
34.522	**	ENSG00000172530	BANP	413561
30.0108	**	ENSG00000172404	DNAJB7	87088
6.92524	**	ENSG00000172331	BPGM	15705
6.14438	*	ENSG00000172215	CXCR6	74980
4.17926	*	ENSG00000172071	EIF2AK3	26134
27.9345	**	ENSG00000171608	PIK3CD	361376
4.29668	*	ENSG00000171522	PTDER4	50822
4.05083	*	ENSG00000171490	RSL1D1	51829
3.97304	*	ENSG00000170627	GTSF1	397571
5.06044	*	ENSG00000170613	FAM71B	42730
9.67511	**	ENSG00000170445	HARS	255817
4.08824	*	ENSG00000170365	SMAD1	51301
10.1011	**	ENSG00000170345	FOS	68611
4.12883	*	ENSG00000169905	TOR1AIP2	446193
3.85492	*	ENSG00000169717	ACTRT2	313701
69.5556	**	ENSG00000169684	CHRNA5	356438
17.4566	**	ENSG00000169302	STK32A	67423
4.0758	*	ENSG00000168952	STXBP6	421216
5.21215	*	ENSG00000168743	NPNT	43357
13.1158	**	ENSG00000168615	ADAM9	30390
7.73433	**	ENSG00000168394	TAP1	32232
5.29254	*	ENSG00000167925	GHDC	342041
47.3396	**	ENSG00000167815	PRDX2	104782
31.5131	**	ENSG00000167778	SPRYD3	439926
9.59402	**	ENSG00000167670	CHAF1A	28260
4.71731	*	ENSG00000167664	TMIGD2	444928
4.01099	*	ENSG00000167580	AQP2	12357
20.9329	**	ENSG00000167536	DHRS13	72976
6.24832	*	ENSG00000167280	ENGASE	346225
8.18613	**	ENSG00000167004	PDIA3	48270
4.66211	*	ENSG00000166821	PEX11A	309161
4.89869	*	ENSG00000166780	C16orf45	414521
6.70874	**	ENSG00000166452	AKIP1	439416
5.68533	*	ENSG00000166352	C11orf74	421222
20.6944	**	ENSG00000166343	MSS51	414135
4.10991	*	ENSG00000166164	BRD7	37312
4.94004	*	ENSG00000165863	C10orf82	395100
7.30587	**	ENSG00000165861	ZFYVE1	410850
3.98895	*	ENSG00000165476	REEP3	303370
5.17854	*	ENSG00000165392	WRN	24467
4.4225	*	ENSG00000165182	CXorf58	441911
4.47753	*	ENSG00000165061	ZMAT4	111807
5.12882	*	ENSG00000165060	FXN	295098
10.7792	**	ENSG00000164946	FREM1	23199
9.08235	**	ENSG00000164708	PGAM2	15704
6.92909	**	ENSG00000164645	C7orf62	414497
5.8077	*	ENSG00000164414	SLC35A1	78873
4.29893	*	ENSG00000164404	GDF9	396236
34.1081	**	ENSG00000164309	CMYA5	22780
9.83223	**	ENSG00000164253	WDR41	55173
7.95741	**	ENSG00000164164	OTUD4	420225
6.35424	*	ENSG00000164031	DNAJB14	67962
13.2578	**	ENSG00000163956	LRPAP1	368511
4.31125	*	ENSG00000163931	TKT	39817
5.78576	*	ENSG00000163827	LRRC2	71424
11.8512	**	ENSG00000163673	DCLK3	37618
7.05281	**	ENSG00000163357	DCST1	368462
8.77942	**	ENSG00000163291	PAQR3	246000
14.1112	**	ENSG00000163072	NOSTRIN	49365
5.94595	*	ENSG00000162924	REL	421492
9.69932	**	ENSG00000162779	AXDND1	422412
12.0091	**	ENSG00000162437	RAVER2	35634
4.73777	*	ENSG00000162341	TPCN2	35766
4.88475	*	ENSG00000162231	NXF1	315832
5.10006	*	ENSG00000162069	CCDC64B	54426
5.84148	*	ENSG00000161996	WDR90	24044
30.8647	**	ENSG00000161970	RPL26	313945
14.8691	**	ENSG00000160685	ZBTB7B	43110
16.5515	**	ENSG00000160593	AMICA1	67047
19.9876	**	ENSG00000160469	BRSK1	31997
4.95688	*	ENSG00000160447	PKN3	29827
4.78637	*	ENSG00000159723	AGRP	417512
60.1623	**	ENSG00000159374	C2orf65	423255
58.2757	**	ENSG00000159128	IFNGR2	74733
4.98281	*	ENSG00000159110	IFNAR2	83594
7.22732	**	ENSG00000158874	APOA2	446531
11.0661	**	ENSG00000158792	SPATA2L	417028
4.07809	*	ENSG00000158234	FAIM	362264
5.91402	*	ENSG00000158104	HPD	318018
5.57565	*	ENSG00000158022	TRIM63	73164
16.2158	**	ENSG00000155660	PDIA4	41438
5.74737	*	ENSG00000154645	CHODL	415568
5.28201	*	ENSG00000154188	ANGPT1	47627
144.546	**	ENSG00000154133	ROBO4	28112
4.78004	*	ENSG00000154016	GRAP	117447
4.51751	*	ENSG00000154007	ASB17	445629
9.8214	**	ENSG00000153395	LPCAT1	12718
10.9853	**	ENSG00000151893	CACUL1	421855
5.204	*	ENSG00000151687	ANKAR	24583
7.46222	**	ENSG00000151615	POU4F2	63234
5.33855	*	ENSG00000151491	EPS8	366529
5.02806	*	ENSG00000150627	WDR17	24754
9.2532	**	ENSG00000149929	HIRIP3	45341
5.6928	*	ENSG00000148291	SURF2	108627
11.647	**	ENSG00000147955	SIGMAR1	297729
31.936	**	ENSG00000147655	RSPO2	104172
22.5622	**	ENSG00000147454	SLC25A37	308672
26.0732	**	ENSG00000147256	ARHGAP36	45587
31.1544	**	ENSG00000147206	NXF3	315838
6.99022	**	ENSG00000146830	GIGYF1	27606
4.6281	*	ENSG00000146828	SLC12A9	29153
26.9686	**	ENSG00000145390	USP53	26407
16.02	**	ENSG00000145241	CENPC1	28405
9.31033	**	ENSG00000145103	ILDR1	45015
21.0605	**	ENSG00000145087	STXBP5L	356030
84.9496	**	ENSG00000144843	ADPRH	72666
7.77838	**	ENSG00000144589	STK11IP	422108
4.5124	*	ENSG00000143507	DUSP10	50742
6.57093	*	ENSG00000143499	SMYD2	301768
7.92079	**	ENSG00000143457	GOLPH3L	313972
4.40173	*	ENSG00000143409	FAM63A	298224
9.21787	**	ENSG00000143369	ECM1	446185
20.3296	**	ENSG00000142784	WDTC1	34774
59.4554	**	ENSG00000142765	SYTL1	43299
14.8179	**	ENSG00000142687	KIAA0319L	396537
4.31079	*	ENSG00000142192	APP	369662
99.2938	**	ENSG00000142002	DPP9	28563
5.23938	*	ENSG00000141564	RPTOR	304728
6.56896	*	ENSG00000141540	TTYH2	370440
6.32907	*	ENSG00000141458	NPC1	25064
4.37451	*	ENSG00000141391	SLMO1	306650
7.08652	**	ENSG00000140932	CMTM2	355758
7.01756	**	ENSG00000140481	CCDC33	444173
8.98667	**	ENSG00000139372	TDG	290859
22.3916	**	ENSG00000139350	NEDD1	37040
29.6907	**	ENSG00000138795	LEF1	62786
5.09025	*	ENSG00000138496	PARP9	416718
11.5868	**	ENSG00000138434	SSFA2	422105
7.84476	**	ENSG00000137962	ARHGAP29	25154
26.3383	**	ENSG00000137877	SPTBN5	22759
14.7422	**	ENSG00000137709	POU2F3	60247
5.96588	*	ENSG00000137270	GCM1	443374
13.4166	**	ENSG00000137033	IL33	442679
12.8415	**	ENSG00000136870	ZNF189	36698
6.50523	*	ENSG00000136451	VEZF1	46965
9.43634	**	ENSG00000136280	CCM2	418965
8.76438	**	ENSG00000135956	TMEM127	438857
5.42213	*	ENSG00000135917	SLC19A3	366992
7.18462	**	ENSG00000135763	URB2	419553
5.44755	*	ENSG00000135451	TROAP	32013
8.2443	**	ENSG00000134874	DZIP1	29860
10.2553	**	ENSG00000134815	DHX34	25947
8.49447	**	ENSG00000134121	CHL1	25326
7.84467	**	ENSG00000134013	LOXL2	32319
12.082	**	ENSG00000132842	AP3B1	302055
19.5572	**	ENSG00000132824	SERINC3	307487
22.4028	**	ENSG00000132688	NES	24048
34.7764	**	ENSG00000132464	ENAM	26180
7.46519	**	ENSG00000132386	SERPINF1	339878
4.48966	*	ENSG00000132185	FCRLA	70861
5.699	*	ENSG00000132003	ZSWIM4	411827
6.7796	**	ENSG00000131944	C19orf40	413627
4.76418	*	ENSG00000131914	LIN28A	122267
5.11445	*	ENSG00000131910	NR0B2	104546
12.3003	**	ENSG00000131652	THOC6	342590
6.72258	**	ENSG00000131386	GALNTL2	38103
9.48356	**	ENSG00000131381	ZFYVE20	32057
11.0519	**	ENSG00000130766	SESN2	355113
13.9767	**	ENSG00000130714	POMT1	33739
5.78942	*	ENSG00000130703	OSBPL2	50045
10.0472	**	ENSG00000130147	SH3BP4	418615
10.959	**	ENSG00000129933	MAU2	353839
8.34437	**	ENSG00000129910	CDH15	33948
7.98357	**	ENSG00000129048	CCRL1	73652
4.37386	*	ENSG00000128872	TMOD2	76194
16.6341	**	ENSG00000128573	FOXP2	32840
45.9877	**	ENSG00000126773	PCNXL4	357954
8.20326	**	ENSG00000125977	EIF2S2	297832
5.77769	*	ENSG00000125944	HNRNPR	37385
5.53411	*	ENSG00000125780	TGM3	393936
7.82857	**	ENSG00000125695	RP11-R1F16.8	59849
5.59851	*	ENSG00000125503	PPP1R12C	34664
7.79548	**	ENSG00000124596	OARD1	141911
5.30562	*	ENSG00000124587	PEX6	28167
39.1046	**	ENSG00000124490	CRISP2	96056
3.85079	*	ENSG00000124194	GDAP1L1	287698
12.0278	**	ENSG00000123384	LRP1	22716
8.72335	**	ENSG00000122862	SRGN	146028
40.676	**	ENSG00000122741	DCAF10	399511
11.0827	**	ENSG00000121853	GHSR	71007
7.02521	**	ENSG00000121570	DPPA4	442671
4.74992	*	ENSG00000120029	C10orf76	321143
30.0456	**	ENSG00000119820	YIPF4	315748
3.91558	*	ENSG00000119681	LTBP2	23547
9.70229	**	ENSG00000118689	FOXO3	35871
5.1911	*	ENSG00000118482	PHF3	23269
4.34145	*	ENSG00000118298	CA14	80656
12.574	**	ENSG00000118246	FASTKD2	38277
4.22007	*	ENSG00000117600	LPPR4	32254
4.05978	*	ENSG00000117481	NSUN4	67808
4.00265	*	ENSG00000116981	NT5C1A	382140
10.5897	**	ENSG00000116922	C1orf109	417764
4.4713	*	ENSG00000116824	CD2	74612
9.60686	**	ENSG00000116661	FBXO2	362236
11.0736	**	ENSG00000116221	MRPL37	422447
28.311	**	ENSG00000115935	WIPF1	48709
10.0198	**	ENSG00000115875	SRSF7	106310
4.69036	*	ENSG00000115839	RAB3GAP1	353803
12.5454	**	ENSG00000115474	KCNJ13	369156
12.0222	**	ENSG00000114648	KLHL18	41277
10.8687	**	ENSG00000114626	ABTB1	45564
36.6008	**	ENSG00000114405	C3orf14	413996
4.63018	*	ENSG00000114113	RBP2	357115
7.23616	**	ENSG00000113916	BCL6	33772
7.03361	**	ENSG00000113525	IL5	442831
3.85011	*	ENSG00000113140	SPARC	414167
5.18958	*	ENSG00000112559	MDFI	107026
5.71462	*	ENSG00000112182	BACH2	30019
11.2084	**	ENSG00000111863	ADTRP	298596
6.07059	*	ENSG00000111684	LPCAT3	50066
5.61281	*	ENSG00000111652	COPS7A	321959
4.99509	*	ENSG00000111642	CHD4	23367
4.21902	*	ENSG00000111639	MRPL51	417176
5.72267	*	ENSG00000111254	AKAP3	445565
14.3966	**	ENSG00000111229	ARPC3	300700
10.2243	**	ENSG00000111142	METAP2	20156
23.6269	**	ENSG00000110448	CD5	49239
4.98795	*	ENSG00000109471	IL2	442798
9.36085	**	ENSG00000109189	USP46	69569
9.27499	**	ENSG00000108679	LGALS3BP	41885
5.69132	*	ENSG00000108518	PFN1	422840
4.33032	*	ENSG00000108381	ASPA	285731
4.44108	*	ENSG00000108270	AATF	43805
19.137	**	ENSG00000108176	DNAJC12	129224
10.5818	**	ENSG00000108064	TFAM	105538
10.7846	**	ENSG00000106868	SUSD1	35473
6.61312	*	ENSG00000106789	CORO2A	45972
4.56764	*	ENSG00000106546	AHR	30356
4.85458	*	ENSG00000106538	RARRES2	418728
10.6956	**	ENSG00000106113	CRHR2	58313
4.02514	*	ENSG00000106012	IQCE	38344
3.91893	*	ENSG00000105976	MET	364714
8.45917	**	ENSG00000105953	OGDH	244743
10.3367	**	ENSG00000105875	WDR91	33021
10.5211	**	ENSG00000105732	ZNF574	28941
9.1275	**	ENSG00000105726	ATP13A1	25662
100.744	**	ENSG00000105429	MEGF8	22998
5.6396	*	ENSG00000105227	PRX	24559
5.21347	*	ENSG00000105176	URI1	46671
3.92892	*	ENSG00000103540	CCP110	414431
5.12709	*	ENSG00000103202	NME4	96505
10.8838	**	ENSG00000103184	SEC14L5	34941
56.0685	**	ENSG00000102805	CLN5	416149
8.4926	**	ENSG00000102543	CDADC1	416126
5.39941	*	ENSG00000102387	TAF7L	66426
16.0988	**	ENSG00000102172	SMS	271054
8.25001	**	ENSG00000101842	VSIG1	70177
6.57592	*	ENSG00000101160	CTSZ	336109
59.7435	**	ENSG00000100941	PNN	34689
7.58702	**	ENSG00000100814	CCNB1IP1	338981
4.06237	*	ENSG00000100813	ACIN1	24811
47.1009	**	ENSG00000100802	C14orf93	443366
7.90953	**	ENSG00000100583	SAMD15	38191
13.2973	**	ENSG00000100554	ATP6V1D	316852
15.7621	**	ENSG00000100461	RBM23	61754
4.95078	*	ENSG00000100412	ACO2	243024
17.5254	**	ENSG00000100154	TTC28	23019
61.0369	**	ENSG00000100142	POLR2F	376674
8.30777	**	ENSG00000099814	KIAA0284	24505
12.6202	**	ENSG00000090615	GOLGA3	24304
43.5287	**	ENSG00000089250	NOS1	24436
12.3089	**	ENSG00000087470	DNM1L	33595
7.31693	**	ENSG00000087074	PPP1R15A	37580
6.57732	*	ENSG00000085449	WDFY1	60476
8.14439	**	ENSG00000080802	CNOT4	416719
4.07642	*	ENSG00000080166	DCT	406874
7.48156	**	ENSG00000076662	ICAM3	46067
18.8932	**	ENSG00000075188	NUP37	399552
4.2185	*	ENSG00000069966	GNB5	64183
72.0798	**	ENSG00000069431	ABCC9	24017
8.99351	**	ENSG00000068903	SIRT2	13414
7.77241	**	ENSG00000062485	CS	251223
8.65445	**	ENSG00000062038	CDH3	30728
69.383	**	ENSG00000055208	TAB2	34216
8.98229	**	ENSG00000054356	PTPRN	28610
9.50125	**	ENSG00000053702	NRIP2	421543
7.18549	**	ENSG00000053328	METTL24	419956
4.23592	*	ENSG00000053108	FSTL4	414112
5.42411	*	ENSG00000051382	PIK3CB	361375
46.9581	**	ENSG00000048740	CELF2	46207
4.25582	*	ENSG00000046889	PREX2	418395
6.3377	*	ENSG00000025772	TOMM34	85610
42.3783	**	ENSG00000022267	FHL1	80975
33.6934	**	ENSG00000021574	SPAST	39254
4.13622	*	ENSG00000019505	SYT13	60990
4.59089	*	ENSG00000019186	CYP24A1	260348
5.40222	*	ENSG00000018699	TTC27	30517
4.95616	*	ENSG00000016602	CLCA4	29079
15.5244	**	ENSG00000013016	EHD3	43529
7.69772	**	ENSG00000012223	LTF	397050
6.20261	*	ENSG00000010292	NCAPD2	308232
4.46715	*	ENSG00000008838	MED24	396539
3.96364	*	ENSG00000008130	NADK	259734
5.69127	*	ENSG00000006740	ARHGAP44	31098
17.9267	**	ENSG00000006652	IFRD1	336962
5.42287	*	ENSG00000006606	CCL26	415683
11.1972	**	ENSG00000005108	THSD7A	23817
4.40452	*	ENSTTRT00000002562	LRRC57	113757
3.92992	*	ENSTTRT00000009548	SARS	153
4.9829	*	ENSTTRT00000005862	ATP2A3	27832
4.48896	*	ENSTTRT00000005423	CTDSPL	337112
4.63551	*	ENSTTRT00000014336	DNAJC25	339455
5.03711	*	ENSTTRT00000005667	MAMLD1	34247
4.28828	*	ENSTTRT00000008799	TSGA	468048
6.25039	*	ENSTTRT00000006285	CCDC168	468072
6.31475	*	ENSTTRT00000015783		468454
17.2537	**	ENSTTRT00000011598	SIK3	24965
10.531	**	ENSTTRT00000009415	TRIM46	32645
9.11515	**	ENSTTRT00000000863		35622
14.1227	**	ENSTTRT00000001026	COL25A1	39561
*	0.01 < P < 0.05
**	0.001 < P < 0.01

## Sheet: PSGs_cow
2*delta_ln	significancia	ENSEMBL ID	Gene Symbol	id_oma_group
8.29696	**	ENSG00000001461	NPAL3	65806
6.53775	*	ENSG00000002834	LASP1	87552
6.03075	*	ENSG00000004399	PLXND1	364705
3.85027	*	ENSG00000004468	CD38	420847
10.155	**	ENSG00000005020	SKAP2	72302
4.48926	*	ENSG00000006740	RICH2	31098
10.8926	**	ENSG00000007264	MATK	51814
41.0458	**	ENSG00000007350	TKTL1	43477
6.914	**	ENSG00000007545	CRAMP1L	26168
102.65	**	ENSG00000008405	CRY1	278665
7.30692	**	ENSG00000009790	TRAF3IP3	45278
7.10651	**	ENSG00000010244	ZNF207	47671
20.4287	**	ENSG00000010282	HHATL	49968
4.29234	*	ENSG00000010292	NCAPD2	308232
19.8982	**	ENSG00000013725	CD6	36772
10.7421	**	ENSG00000015133	CCDC88C	23382
7.53573	**	ENSG00000016602	CLCA4	29079
4.57431	*	ENSG00000019169	MARCO	49565
50.3435	**	ENSG00000020181	GPR124	24810
21.5604	**	ENSG00000042062	C20orf175	28613
53.0092	**	ENSG00000042317	SPATA7	421497
4.01086	*	ENSG00000047662	FAM184B	27816
42.3203	**	ENSG00000051596	LOC728554	72913
33.6419	**	ENSG00000054116	TRAPPC3	308260
7.79713	**	ENSG00000054690	PLEKHH1	24713
9.01385	**	ENSG00000055118	KCNH2	28022
10.9733	**	ENSG00000056558	TRAF1	62471
7.77153	**	ENSG00000058085	LAMC2	25498
5.79914	*	ENSG00000065000	AP3D1	302053
21.7432	**	ENSG00000065457	ADAT1	299602
24.6881	**	ENSG00000065989	PDE4A	33178
10.0739	**	ENSG00000067829	IDH3G	259194
5.72585	*	ENSG00000068366	ACSL4	34287
57.1957	**	ENSG00000068885	IFT80	31772
9.75544	**	ENSG00000069849	ATP1B3	357701
13.011	**	ENSG00000070886	EPHA8	27361
4.26707	*	ENSG00000072364	AFF4	25613
8.68374	**	ENSG00000072818	ACAP1	34585
4.60117	*	ENSG00000073146	MOV10L1	26597
4.64929	*	ENSG00000075420	FNDC3B	25322
7.14543	**	ENSG00000076662	ICAM3	46067
6.22719	*	ENSG00000078081	LAMP3	68179
5.49532	*	ENSG00000078668	VDAC3	302204
23.1523	**	ENSG00000079387	SENP1	318150
25.5746	**	ENSG00000080644	CHRNA3	356372
4.98295	*	ENSG00000085721	RRN3	312535
5.14589	*	ENSG00000085982	USP40	422107
4.83326	*	ENSG00000088386	SLC15A1	34933
8.33354	**	ENSG00000088836	SLC4A11	301168
6.72878	**	ENSG00000091181	IL5RA	63098
9.39241	**	ENSG00000091409	ITGA6	363465
3.97582	*	ENSG00000091428	RAPGEF4	27257
5.77394	*	ENSG00000091536	MYO15A	22818
12.1221	**	ENSG00000092330	TINF2	443375
6.40606	*	ENSG00000092820	EZR	41060
3.84336	*	ENSG00000094963	FMO2	48691
6.73679	**	ENSG00000095383	TBC1D2	28652
79.1249	**	ENSG00000095564	BTAF1	309861
14.4432	**	ENSG00000097007	ABL1	25199
8.55154	**	ENSG00000099814	KIAA0284	24505
87.2998	**	ENSG00000100029	PES1	316505
10.223	**	ENSG00000100079	LGALS2	155700
5.26816	*	ENSG00000100154	TTC28	23019
22.8577	**	ENSG00000100243	CYB5R3	89148
21.479	**	ENSG00000100376	FAM118A	444903
21.5876	**	ENSG00000100583	C14orf174	38191
12.0715	**	ENSG00000100852	ARHGAP5	24040
7.9489	**	ENSG00000101544	ADNP2	25927
10.1612	**	ENSG00000102104	RS1	413616
5.78007	*	ENSG00000102524	TNFSF13B	416185
5.60131	*	ENSG00000102837	OLFM4	47912
5.91808	*	ENSG00000103089	FA2H	315482
8.98089	**	ENSG00000103168	TAF1C	444170
6.55686	*	ENSG00000103423	DNAJA3	52011
22.1496	**	ENSG00000103549	RNF40	27707
5.14219	*	ENSG00000103599	IQCH	413535
6.82628	**	ENSG00000103723	AP3B2	302056
15.209	**	ENSG00000104228	TRIM35	49160
4.16803	*	ENSG00000104537	ANXA13	75926
8.54958	**	ENSG00000104870	FCGRT	414810
6.88129	**	ENSG00000104894	CD37	364369
47.3178	**	ENSG00000104901	DKKL1	444951
36.2181	**	ENSG00000104957	CCDC130	312671
17.4515	**	ENSG00000105223	PLD3	268830
4.19172	*	ENSG00000105427	CNFN	160470
13.1438	**	ENSG00000105650	PDE4C	35382
5.84401	*	ENSG00000105711	SCN1B	417749
52.8476	**	ENSG00000105866	SP4	31553
8.50816	**	ENSG00000105875	WDR91	33021
45.848	**	ENSG00000105948	TTC26	360353
10.7774	**	ENSG00000106052	TAX1BP1	31071
7.22581	**	ENSG00000106123	EPHB6	27419
3.85979	*	ENSG00000106624	AEBP1	26225
15.3042	**	ENSG00000106686	SPATA6L	422462
5.87238	*	ENSG00000106868	SUSD1	35473
19.6168	**	ENSG00000107185	RGP1	397883
49.0128	**	ENSG00000107187	LHX3	64931
74.514	**	ENSG00000107593	PKD2L1	31167
8.66589	**	ENSG00000107863	ARHGAP21	23371
9.07753	**	ENSG00000108556	CHRNE	356405
8.168	**	ENSG00000108679	LGALS3BP	41885
5.28677	*	ENSG00000108733	PEX12	312946
4.04838	*	ENSG00000109205	ODAM	442696
38.484	**	ENSG00000109758	HGFAC	39383
18.2227	**	ENSG00000109956	B3GAT1	336468
10.8531	**	ENSG00000111012	CYP27B1	260331
10.6156	**	ENSG00000111144	LTA4H	281404
13.9655	**	ENSG00000111667	USP5	29747
4.96557	*	ENSG00000111850	C6ORF162	398050
5.50122	*	ENSG00000112033	PPARD	57086
8.34604	**	ENSG00000113368	LMNB1	41821
6.70721	**	ENSG00000113600	C9	43743
5.52831	*	ENSG00000114248	LRRC31	44975
69.8745	**	ENSG00000114554	PLXNA1	364704
9.58451	**	ENSG00000114867	EIF4G1	23903
5.71736	*	ENSG00000114923	SLC4A3	301158
8.11074	**	ENSG00000115361	ACADL	270165
9.87408	**	ENSG00000115592	PRKAG3	51836
12.5939	**	ENSG00000115596	WNT6	365986
10.9986	**	ENSG00000115677	HDLBP	315609
20.0811	**	ENSG00000115758	ODC1	249693
25.7133	**	ENSG00000115947	ORC4L	58345
4.89387	*	ENSG00000116288	PARK7	123107
7.22944	**	ENSG00000116521	SCAMP3	334197
84.5921	**	ENSG00000116809	ZBTB17	30774
11.1322	**	ENSG00000116824	CD2	74612
8.97468	**	ENSG00000117697	NSL1	419606
5.38291	*	ENSG00000118245	TNP1	445371
26.3451	**	ENSG00000118690	ARMC2	400240
145.637	**	ENSG00000119041	GTF3C3	29348
8.70053	**	ENSG00000120029	C10orf76	321143
69.4436	**	ENSG00000120088	CRHR1	55568
4.45054	*	ENSG00000120686	UFM1	341818
4.28471	*	ENSG00000120868	APAF1	25106
5.30832	*	ENSG00000120885	CLU	418051
58.4208	**	ENSG00000121653	MAPK8IP1	34148
171.042	**	ENSG00000121753	BAI2	23918
26.8636	**	ENSG00000121989	ACVR2A	43777
5.50586	*	ENSG00000122420	PTGFR	71603
39.7302	**	ENSG00000122591	FAM126A	395418
6.10088	*	ENSG00000122705	CLTA	317814
4.73464	*	ENSG00000122912	SLC25A16	308682
8.60291	**	ENSG00000124177	CHD6	417350
33.9875	**	ENSG00000124429	POF1B	41138
5.50859	*	ENSG00000124557	BTN1A1	47192
8.6227	**	ENSG00000124731	TREM1	443438
4.17056	*	ENSG00000125304	TM9SF2	307399
16.4276	**	ENSG00000125503	PPP1R12C	34664
13.9302	**	ENSG00000125746	EML2	32963
7.00808	**	ENSG00000125810	CD93	38485
45.6746	**	ENSG00000125812	GZF1	34368
5.40022	*	ENSG00000125910	EDG6	68608
23.6114	**	ENSG00000126217	MCF2L	26144
14.0631	**	ENSG00000126773	C14orf135	357954
4.32091	*	ENSG00000127951	FGL2	57044
4.57934	*	ENSG00000128346	C22ORF23	397161
8.52854	**	ENSG00000128536	FLJ23834	416115
28.4417	**	ENSG00000128563	PRKRIP1	131343
7.43796	**	ENSG00000128573	FOXP2	32840
4.37477	*	ENSG00000128908	INOC1	23948
3.8617	*	ENSG00000128915	NARG2	413536
5.18957	*	ENSG00000130159	ECSIT	365071
19.7433	**	ENSG00000130414	NDUFA10	351
4.07096	*	ENSG00000130508	PXDN	24280
8.35816	**	ENSG00000131089	ARHGEF9	45601
4.13416	*	ENSG00000131183	SLC34A1	295716
13.2228	**	ENSG00000131495	NDUFA2	320047
11.618	**	ENSG00000131808	FSHB	421284
14.1563	**	ENSG00000132005	RFX1	316209
11.3174	**	ENSG00000132323	ILKAP	66614
7.56595	**	ENSG00000132326	PER2	25092
16.943	**	ENSG00000132470	ITGB4	23608
3.97155	*	ENSG00000132623	ANKRD5	32117
18.9848	**	ENSG00000132915	PDE6A	29468
29.722	**	ENSG00000133687	TMTC1	31473
6.25301	*	ENSG00000133773	CCDC59	112649
9.17759	**	ENSG00000134121	CHL1	25326
20.7303	**	ENSG00000134198	TSPAN2	364411
6.21286	*	ENSG00000134256	IGSF2	417006
6.59456	*	ENSG00000134291	TMEM106C	418687
4.24105	*	ENSG00000134762	DSC3	29534
5.79031	*	ENSG00000134874	DZIP1	29860
40.2978	**	ENSG00000135362	FLJ14213	421166
23.3529	**	ENSG00000135723	FHOD1	25913
5.82785	*	ENSG00000135903	PAX3	47478
13.4765	**	ENSG00000135917	SLC19A3	366992
17.1779	**	ENSG00000135930	EIF4E2	302647
16.1556	**	ENSG00000136021	SCYL2	298207
5.8803	*	ENSG00000136247	ZDHHC4	77831
56.3941	**	ENSG00000136636	KCTD3	367884
30.3048	**	ENSG00000136710	CCDC115	398331
5.73627	*	ENSG00000136925	C9orf97	3580
4.67802	*	ENSG00000136950	ARPC5L	303010
7.25199	**	ENSG00000136986	DERL1	309900
7.90491	**	ENSG00000137078	SIT1	442732
50.5402	**	ENSG00000137145	DENND4C	23804
78.4817	**	ENSG00000137337	NRM	23736
9.12106	**	ENSG00000137473	TTC29	420243
11.7248	**	ENSG00000137877	SPTBN5	22759
8.98839	**	ENSG00000138382	METTL5	269743
7.65164	**	ENSG00000138801	PAPSS1	16114
6.64821	**	ENSG00000138834	MAPK8IP3	363458
5.9033	*	ENSG00000139193	CD27	98838
7.39287	**	ENSG00000139354	GAS2L3	35050
55.1125	**	ENSG00000140090	SLC24A4	39538
5.64374	*	ENSG00000140105	WARS	16936
8.55063	**	ENSG00000140332	TLE3	31205
33.7336	**	ENSG00000140398	NEIL1	259001
81.4177	**	ENSG00000140481	CCDC33	444173
26.3942	**	ENSG00000140829	DHX38	25195
12.4834	**	ENSG00000140941	MAP1LC3B	312083
32.9801	**	ENSG00000141367	CLTC	311858
5.72115	*	ENSG00000141655	TNFRSF11A	419275
4.49051	*	ENSG00000141741	MIEN1	313872
108.056	**	ENSG00000141744	PNMT	362945
4.87319	*	ENSG00000142166	IFNAR1	43657
8.61812	**	ENSG00000142632	ARHGEF19	33416
88.0632	**	ENSG00000142765	SYTL1	43299
33.1203	**	ENSG00000142784	WDTC1	34774
11.9032	**	ENSG00000143297	FCRL5	29584
5.36243	*	ENSG00000143416	SELENBP1	331840
57.8319	**	ENSG00000143466	IKBKE	34497
11.1859	**	ENSG00000144843	ADPRH	72666
14.0141	**	ENSG00000144908	ALDH1L1	29775
9.52888	**	ENSG00000145241	CENPC1	28405
13.0216	**	ENSG00000146376	ARHGAP18	37329
17.8488	**	ENSG00000146731	LOC391739	8849
7.54624	**	ENSG00000147642	GOLSYN	418398
34.0381	**	ENSG00000147799	KIAA1688	26148
7.37003	**	ENSG00000147874	FAM29A	438760
4.47278	*	ENSG00000148337	CIZ1	28842
3.85251	*	ENSG00000148634	HERC4	26681
28.7895	**	ENSG00000149548	CCDC15	446178
16.1025	**	ENSG00000150347	ARID5B	25455
6.25451	*	ENSG00000150637	CD226	419313
27.196	**	ENSG00000151067	CACNA1C	23208
32.357	**	ENSG00000151693	DDEF2	27882
7.88501	**	ENSG00000151748	SAV1	421512
5.46603	*	ENSG00000151806	GUF1	36470
7.04689	**	ENSG00000152595	MEPE	45720
11.8068	**	ENSG00000153292	GPR110	29097
13.6107	**	ENSG00000153560	UBP1	355106
25.6269	**	ENSG00000153982	GDPD1	3355
8.27165	**	ENSG00000154096	THY1	417791
46.5213	**	ENSG00000154134	ROBO3	24772
29.0155	**	ENSG00000154227	LASS3	312673
7.21289	**	ENSG00000155111	CDC2L6	48269
3.86652	*	ENSG00000155719	OTOA	26863
5.68768	*	ENSG00000155744	FAM12B	395412
28.9465	**	ENSG00000155846	PPARGC1B	27368
5.41823	*	ENSG00000156150	ALX3	76041
10.5569	**	ENSG00000156282	CLDN17	415898
7.21016	**	ENSG00000156738	MS4A1	446251
6.53605	*	ENSG00000157680	DGKI	9742
13.5265	**	ENSG00000157765	SLC34A2	295715
4.0312	*	ENSG00000158023	WDR66	410842
76.8518	**	ENSG00000158220	ESYT3	31137
5.21188	*	ENSG00000158467	AHCYL2	299546
71.7173	**	ENSG00000158773	USF1	423663
81.2354	**	ENSG00000158828	PINK1	42060
4.57011	*	ENSG00000159128	IFNGR2	74733
5.85541	*	ENSG00000159208	C1orf51	446212
5.52716	*	ENSG00000159374	C2ORF65	423255
35.0986	**	ENSG00000159479	MED8	361460
6.53963	*	ENSG00000159592	GPBP1L1	422440
31.2477	**	ENSG00000160014	CALM3	136939
6.70834	**	ENSG00000160051	IQCC	446192
6.37429	*	ENSG00000160193	WDR4	306417
12.7104	**	ENSG00000160685	ZBTB7B	43110
7.57904	**	ENSG00000160710	ADAR	299577
18.757	**	ENSG00000161013	MGAT4B	397444
4.37527	*	ENSG00000161217	PCYT1A	268388
7.55977	**	ENSG00000162062	C16ORF59	414151
6.26994	*	ENSG00000162105	SHANK2	23624
9.80235	**	ENSG00000162552	WNT4	365993
9.64141	**	ENSG00000162594	IL23R	446182
4.55284	*	ENSG00000162641	C1orf62	446173
4.26294	*	ENSG00000162692	VCAM1	34038
6.59602	*	ENSG00000162723	SLAMF9	101355
6.78172	**	ENSG00000162769	FLVCR1	44118
3.96644	*	ENSG00000162873	KLHDC8A	67115
4.04835	*	ENSG00000163154	TNFAIP8L2	396016
65.5036	**	ENSG00000163394	CCKAR	59391
5.40138	*	ENSG00000163535	SGOL2	25205
13.1475	**	ENSG00000163608	C3ORF17	417017
6.54583	*	ENSG00000163687	DNASE1L3	413912
11.7794	**	ENSG00000163788	SNRK	31926
5.94422	*	ENSG00000164111	ANXA5	83606
9.40576	**	ENSG00000164411	GJB7	416223
45.579	**	ENSG00000164542	KIAA0895	383096
7.30251	**	ENSG00000164626	KCNK5	49252
4.15595	*	ENSG00000165194	PCDH19	25776
47.3703	**	ENSG00000165359	ddx26b	29748
14.2841	**	ENSG00000165383	LRRC18	107539
5.50237	*	ENSG00000165392	WRN	24467
4.90297	*	ENSG00000165684	SNAPC4	24994
6.48913	*	ENSG00000166133	RPUSD2	45032
5.79466	*	ENSG00000166136	NDUFB8	361949
4.93558	*	ENSG00000166603	MC4R	77455
25.5296	**	ENSG00000166780	c16orf45	414521
11.1238	**	ENSG00000166825	ANPEP	281371
6.6677	**	ENSG00000166828	SCNN1G	355653
84.3689	**	ENSG00000167257	RNF214	35442
21.4063	**	ENSG00000167258	CDK12	24198
21.1776	**	ENSG00000167487	KLHL26	38577
56.7373	**	ENSG00000167608	TMC4	39220
20.9198	**	ENSG00000167656	LY6D	418773
25.3786	**	ENSG00000167779	IGFBP6	419019
21.0203	**	ENSG00000168032	ENTPD3	299917
10.0556	**	ENSG00000168056	LTBP3	24858
50.1774	**	ENSG00000168234	C18orf17	317015
7.34754	**	ENSG00000168263	KCNV2	45810
80.4304	**	ENSG00000168434	COG7	353821
19.3685	**	ENSG00000168487	BMP1	27320
5.07707	*	ENSG00000168646	AXIN2	399865
4.79156	*	ENSG00000168743	NPNT	43357
12.2744	**	ENSG00000168818	STX18	304192
4.43339	*	ENSG00000168890	TMEM150A	371158
5.98905	*	ENSG00000169087	HSPBAP1	320685
5.03621	*	ENSG00000169155	ZBTB43	50588
17.4571	**	ENSG00000169302	STK32A	67423
81.1789	**	ENSG00000169683	LRRC45	36638
9.39435	**	ENSG00000169692	AGPAT2	12820
14.8449	**	ENSG00000169962	LOC727855	30273
3.84554	*	ENSG00000170379	FAM115C	439905
4.48471	*	ENSG00000170581	STAT2	366527
8.24784	**	ENSG00000171115	GIMAP8	418623
5.60286	*	ENSG00000171302	CANT1	369999
5.89538	*	ENSG00000171320	ESCO2	310371
12.1599	**	ENSG00000171540	OTP	80979
27.6993	**	ENSG00000171608	PIK3CD	361376
8.10085	**	ENSG00000171700	RGS19	370857
22.9352	**	ENSG00000171872	KLF17	67847
75.6729	**	ENSG00000172053	QARS	31966
7.18233	**	ENSG00000172172	MRPL13	2627
43.8068	**	ENSG00000173264	GPR137	419576
5.90867	*	ENSG00000173391	OLR1	97136
56.1056	**	ENSG00000173456	RNF26	417708
23.1855	**	ENSG00000174282	ZBTB4	27518
4.15501	*	ENSG00000174446	SNAPC5	413708
26.3606	**	ENSG00000174611	KY	360617
4.3234	*	ENSG00000174669	SCL29A2	315469
3.85855	*	ENSG00000174917	P117	439004
4.66614	*	ENSG00000175697	GPR156	30986
4.62715	*	ENSG00000176454	AGPAT7	12717
4.6546	*	ENSG00000176542	KIAA2018	23167
6.33205	*	ENSG00000176927	EFCAB5	24524
5.56508	*	ENSG00000177483	LRRFIP1	444873
6.33323	*	ENSG00000177663	IL17RA	442623
4.38632	*	ENSG00000177728	KIAA0195	356029
41.1879	**	ENSG00000177791	MYOZ1	89958
6.30253	*	ENSG00000178149	DALRD3	413892
6.79545	**	ENSG00000178971	CTC1	417004
3.94276	*	ENSG00000180011	ZADH2	254003
8.71981	**	ENSG00000180347	CCDC129	443350
34.8483	**	ENSG00000180488	FAM73A	400253
24.6355	**	ENSG00000181163	NPM1	92253
20.6586	**	ENSG00000181585	TMIE	418734
8.23276	**	ENSG00000182134	TDRKH	393138
10.8016	**	ENSG00000182585	EPGN	148363
11.8939	**	ENSG00000182872	RBM10	28468
6.60375	*	ENSG00000184040	FAM23B	438807
15.3219	**	ENSG00000184260	HIST2HAC	307895
4.13166	*	ENSG00000184459	BPIL2	332902
47.2781	**	ENSG00000184564	SLITRK6	31438
4.59407	*	ENSG00000185085	INTS5	368448
12.9293	**	ENSG00000185432	METTL7A	109180
21.4224	**	ENSG00000185519	FAM131C	417074
21.409	**	ENSG00000186468	RPS23	1961
8.06601	**	ENSG00000186591	UBE2H	131143
6.16842	*	ENSG00000188822	CNR2	72864
8.87054	**	ENSG00000188981	MSANTD1	420856
12.6385	**	ENSG00000189319	FAM53B	59272
4.82697	*	ENSG00000189401	OTUD6A	100356
11.1836	**	ENSG00000196189	SEMA4A	34274
11.8762	**	ENSG00000196422	KIAA0649	25816
4.24442	*	ENSG00000196628	TCF4	35143
22.0785	**	ENSG00000196811	CHRNG	356379
4.36369	*	ENSG00000197181	PIWIL2	27855
12.2745	**	ENSG00000198053	SIRPA	54111
39.3249	**	ENSG00000198208	RPS6KL1	45446
5.57071	*	ENSG00000198400	NTRK1	31209
50.4258	**	ENSG00000198707	CEP290	23049
7.4459	**	ENSG00000198730	CTR9	25553
89.3782	**	ENSG00000198825	INPP5F	399019
4.60947	*	ENSG00000204033	LRIT2	45311
48.5756	**	ENSG00000204348	DOM3Z	299606
4.70831	*	ENSG00000204539	PSORS1C1	47150
3.94099	*	ENSG00000204569	PPP1R10	28615
69.4952	**	ENSG00000204991	SPIRE2	394562
6.21949	*	ENSG00000205436	C14orf73	314278
11.0113	**	ENSG00000213923	CSNK1E	55557
35.6793	**	ENSG00000214102	WEE2	44712
4.07808	*	ENSG00000214212	LOC255809	444345
30.8837	**	ENSG00000214367	POLN	352948
4.28481	*	ENSG00000214681	IQCF5	442855
12.2481	**	ENSG00000214814	FER1L6	357346
7.06502	**	ENSG00000224916	APOC2	445192
4.67616	*	ENSG00000225830	ERCC6	24179
6.80403	**	ENSG00000243335	KCTD7	363753
7.16211	**	ENSG00000267206	LCN6	415308
5.39748	*	ENSG00000133103	COG6	302386
11.8669	**	ENSG00000128881	TTBK2	23835
74.4327	**	ENSG00000087470	DNM1L	33595
6.87552	**	ENSG00000173193	PARP14	416708
27.2478	**	ENSG00000186281	GPAT2	295839
6.48182	*	ENSG00000005238	FAM214B	442634
5.79112	*	ENSG00000198010	DLGAP2	27279
4.68483	*	ENSG00000140471	LINS	413545
9.28811	**	ENSG00000112584	FAM120B	413878
8.8312	**	ENSG00000163479	SSR2	369519
22.315	**	ENSG00000196924	FLNA	22953
7.92893	**	ENSG00000112041	TULP1	46008
5.46838	*	ENSG00000204527	novel gene	124621
15.0982	**	ENSG00000104973	MED25	32410
5.25707	*	ENSG00000115295	CLIP4	419911
8.72713	**	ENSG00000167925	GHDC	342041
11.5288	**	ENSG00000175868	CALCB	420972
7.2101	**	ENSG00000174083	PIK3R6	415187
4.83107	*	ENSG00000132622	HSPA12B	421817
21.7592	**	ENSG00000121057	AKAP1	29639
4.06279	*	ENSG00000040341	STAU2	42501
4.11058	*	ENSG00000120669	CCDC169	446209
6.49589	*	ENSG00000169933	FRMPD4	415859
3.93389	*	ENSG00000166455	C16ORF46	444207
8.45018	**	ENSG00000088340	FER1L4	357348
4.82454	*	ENSG00000123096	SSPN	439392
7.50882	**	ENSG00000114378	HYAL1	360634
4.32449	*	ENSG00000091986	CCDC80	28447
12.7359	**	ENSG00000163946	FAM208A	413871
4.46611	*	ENSG00000143633	C1ORF131	400336
39.9139	**	ENSG00000151090	THRB	53017
5.36257	*	ENSG00000149308	NPAT	24469
7.78115	**	ENSG00000085365	SCAMP1	334200
6.94091	**	ENSG00000013375	PGM3	44814
3.94262	*	ENSTTRG00000011033	ZAN	23678
5.38774	*	ENSTTRG00000006294	METTI21E	302415
4.16899	*	ENSTTRG00000010138	SPATA13	37774
5.38364	*	ENSTTRG00000010090	MEI4	419972
3.97278	*	ENSTTRG00000009344	OR10Q1	89886
64.6557	**	ENSTTRG00000003644	HAO1	294602
39.6193	**	ENSTTRG00000012882	DNHD1	315272
8.70878	**	ENSTTRG00000011499	SGSM3	31965
11.1864	**	ENSTTRG00000002009	SH3KBP1	35867
10.9271	**	ENSTTRG00000001025	COL25A1	39561
13.7762	**	ENSTTRG00000005352	SIMC1	442624
18.7455	**	ENSTTRG00000006510	FSIP2	455398
25.6075	**	ENSTTRG00000010426	DGKK	9739

## Sheet: All_genes
ensembl_IDN	id_oma_group	np	lnL	proportion_0	proportion_1	proportion_2a	proportion_2b	background_0	background_1	background_2a	background_2b	foreground_0	foreground_1	foreground_2a	foreground_2b
ENSG00000077097	36	56	-5099.2	0.98577	0.01423	0	0	0.01357	1	0.01357	1	0.01357	1	1	1
ENSG00000178035	113	64	-3778.4	0.97862	0.01297	0.0083	0.00011	0.01002	1	0.01002	1	0.01002	1	22.6374	22.6374
ENSG00000100938	122	58	-6092.09	0.84191	0.11567	0.0373	0.00512	0.03209	1	0.03209	1	0.03209	1	1	1
ENSG00000137198	125	58	-2696.27	0.94419	0.05581	0	0	0.04488	1	0.04488	1	0.04488	1	1	1
	153	50	-3493.7	0.87707	0.11523	0.00681	0.00089	0.01658	1	0.01658	1	0.01658	1	23.8271	23.8271
ENSG00000189007	199	50	-1467.66	0.80962	0.16411	0.02184	0.00443	0.05488	1	0.05488	1	0.05488	1	14.6161	14.6161
ENSG00000130414	351	42	-5313.91	0.87518	0.12482	0	0	0.12778	1	0.12778	1	0.12778	1	1	1
ENSG00000166548	355	50	-3579.96	0.71443	0.2541	0.02322	0.00826	0.08825	1	0.08825	1	0.08825	1	1.33826	1.33826
ENSG00000156136	358	60	-1562.07	1	0	0	0	0.10216	1	0.10216	1	0.10216	1	1	1
ENSG00000157014	523	52	-7738.64	0.72955	0.27045	0	0	0.11372	1	0.11372	1	0.11372	1	1	1
ENSG00000147687	533	48	-2706.74	0.92223	0.04089	0.03532	0.00157	0.04989	1	0.04989	1	0.04989	1	1	1
ENSG00000203705	541	62	-1709.83	0.88976	0.11024	0	0	0.07621	1	0.07621	1	0.07621	1	1	1
ENSG00000029639	614	52	-6876.11	0.81943	0.17248	0.00669	0.00141	0.06835	1	0.06835	1	0.06835	1	18.6209	18.6209
ENSG00000157353	666	64	-5065.24	0.80754	0.19246	0	0	0.10815	1	0.10815	1	0.10815	1	1	1
ENSG00000156958	670	54	-2525.88	0.82424	0.17576	0	0	0.09808	1	0.09808	1	0.09808	1	1	1
ENSG00000161542	990	54	-1741.38	1	0	0	0	0.00811	1	0.00811	1	0.00811	1	1	1
	1072	46	-3621.57	0.72556	0.13042	0.12208	0.02194	0.07053	1	0.07053	1	0.07053	1	4.20631	4.20631
ENSG00000065427	1406	60	-6768.5	0.92326	0.05048	0.0249	0.00136	0.03872	1	0.03872	1	0.03872	1	3.76652	3.76652
ENSG00000134440	1412	60	-2701.68	0.89011	0.04888	0.05784	0.00318	0.02655	1	0.02655	1	0.02655	1	1	1
ENSG00000115866	1417	56	-3377.88	0.87393	0.00788	0.11713	0.00106	0.05033	1	0.05033	1	0.05033	1	1	1
ENSG00000223572	1490	64	-1598.83	0.84212	0.01206	0.14376	0.00206	0.01177	1	0.01177	1	0.01177	1	1	1
ENSG00000110619	1576	50	-5233.4	0.8722	0.05093	0.07263	0.00424	0.04514	1	0.04514	1	0.04514	1	3.81179	3.81179
ENSG00000197958	1679	58	-2351.07	0.9561	0.00952	0.03404	0.00034	0.01539	1	0.01539	1	0.01539	1	1	1
ENSG00000169288	1731	30	-3823.21	0.74183	0.24525	0.00971	0.00321	0.0929	1	0.0929	1	0.0929	1	1	1
ENSG00000159111	1763	56	-5385.22	0.3961	0.13148	0.35469	0.11773	0.10487	1	0.10487	1	0.10487	1	1	1
ENSG00000047315	1826	60	-1139.86	1	0	0	0	0.00625	1	0.00625	1	0.00625	1	1	1
ENSG00000148606	1858	62	-5462.23	0.99232	0.00768	0	0	0.01382	1	0.01382	1	0.01382	1	1	1
ENSG00000112306	1906	56	-1630.88	1	0	0	0	0.00699	1	0.00699	1	0.00699	1	1	1
ENSG00000186468	1961	56	-2170.77	1	0	0	0	0.00568	1	0.00568	1	0.00568	1	1	1
ENSG00000128626	1964	64	-3113.95	0.90982	0.08958	0.00054	5e-05	0.02427	1	0.02427	1	0.02427	1	1	1
ENSG00000125445	1981	56	-3517.86	0.86604	0.13396	0	0	0.0706	1	0.0706	1	0.0706	1	1	1
ENSG00000083845	1982	52	-658.778	1	0	0	0	0	1	0	1	0	1	1	1
ENSG00000048544	2004	54	-2521.03	0.82519	0.17481	0	0	0.04131	1	0.04131	1	0.04131	1	1	1
ENSG00000008988	2007	54	-2424.38	0.9914	0.0086	0	0	0.00833	1	0.00833	1	0.00833	1	1	1
ENSG00000100316	2027	44	-4522.49	0.98427	0.01573	0	0	0.01231	1	0.01231	1	0.01231	1	1	1
ENSG00000140986	2028	54	-1638.88	0.92332	0.01294	0.06286	0.00088	0.0235	1	0.0235	1	0.0235	1	1.27617	1.27617
ENSG00000114686	2030	56	-1351.56	0.61115	0.11432	0.23127	0.04326	0.093	1	0.093	1	0.093	1	1	1
ENSG00000166902	2168	62	-5645.06	0.87059	0.12941	0	0	0.05935	1	0.05935	1	0.05935	1	1	1
ENSG00000147403	2169	56	-2854.28	1	0	0	0	0.00545	1	0.00545	1	0.00545	1	1	1
ENSG00000180992	2223	60	-2819.73	0.90061	0.09939	0	0	0.02269	1	0.02269	1	0.02269	1	1	1
ENSG00000143314	2238	60	-5569.12	0.81235	0.16885	0.01556	0.00323	0.06298	1	0.06298	1	0.06298	1	1	1
ENSG00000142676	2270	46	-1123.22	1	0	0	0	0.0179	1	0.0179	1	0.0179	1	1	1
ENSG00000163682	2299	60	-3035.36	0.98604	0.01396	0	0	0.01497	1	0.01497	1	0.01497	1	1	1
ENSG00000144029	2341	54	-5389.9	0.67558	0.27013	0.03878	0.01551	0.08281	1	0.08281	1	0.08281	1	8.12765	8.12765
ENSG00000140988	2343	40	-3512.08	0.99508	0.00492	0	0	0.01993	1	0.01993	1	0.01993	1	1	1
ENSG00000137547	2432	62	-1305.89	0.69968	0.0786	0.19932	0.02239	0.03748	1	0.03748	1	0.03748	1	1	1
ENSG00000164587	2536	58	-2038.71	1	0	0	0	0.01382	1	0.01382	1	0.01382	1	1	1
ENSG00000110060	2568	58	-6230.91	0.80479	0.19521	0	0	0.05307	1	0.05307	1	0.05307	1	1	1
ENSG00000169972	2584	46	-1657.5	0.8746	0.1254	0	0	0.12303	1	0.12303	1	0.12303	1	1	1
ENSG00000172172	2627	50	-1545.14	0.84685	0.08906	0.05799	0.0061	0.08774	1	0.08774	1	0.08774	1	1.01906	1.01906
ENSG00000158555	3329	58	-781.384	0.94755	0.05245	0	0	0.04915	1	0.04915	1	0.04915	1	1	1
ENSG00000130055	3332	52	-2931.63	0.59941	0.23071	0.12267	0.04721	0.05165	1	0.05165	1	0.05165	1	4.87353	4.87353
ENSG00000006007	3341	52	-4184.19	0.87024	0.12976	0	0	0.07023	1	0.07023	1	0.07023	1	1	1
ENSG00000102886	3354	54	-4052.42	0.56823	0.14713	0.2261	0.05854	0.12897	1	0.12897	1	0.12897	1	1	1
ENSG00000153982	3355	54	-859.815	0.9001	0.0999	0	0	0.12537	1	0.12537	1	0.12537	1	1	1
ENSG00000183530	3526	48	-6495.1	0.8732	0.12323	0.00313	0.00044	0.019	1	0.019	1	0.019	1	12.2459	12.2459
ENSG00000136925	3580	62	-1852.01	0.58743	0.23019	0.13103	0.05135	0.07702	1	0.07702	1	0.07702	1	1	1
ENSG00000162383	3598	58	-615.379	0.93095	0	0.06905	0	0.02555	1	0.02555	1	0.02555	1	1	1
ENSG00000115902	3604	64	-4535.55	0.9101	0.07202	0.01656	0.00131	0.02079	1	0.02079	1	0.02079	1	1	1
ENSG00000105281	3605	54	-2991.1	0.9216	0.0784	0	0	0.08829	1	0.08829	1	0.08829	1	1	1
ENSG00000106688	3606	60	-774.026	0.70659	0.29341	0	0	0.10904	1	0.10904	1	0.10904	1	1	1
ENSG00000163281	3820	50	-1869.07	0.88439	0.01268	0.10148	0.00145	0.01468	1	0.01468	1	0.01468	1	1	1
ENSG00000135423	4012	68	-736.723	0.83208	0.16792	0	0	0.02886	1	0.02886	1	0.02886	1	1	1
ENSG00000185057	4923	44	-2210.21	0.84989	0.13046	0.01704	0.00262	0.0524	1	0.0524	1	0.0524	1	1	1
ENSG00000196873	5091	50	-3940.18	0.68036	0.12416	0.16531	0.03017	0.11236	1	0.11236	1	0.11236	1	2.43731	2.43731
ENSG00000115850	5186	66	-6739.08	0.82556	0.1609	0.01133	0.00221	0.06577	1	0.06577	1	0.06577	1	1	1
ENSG00000134962	5187	50	-11290.4	0.72139	0.19928	0.06216	0.01717	0.07652	1	0.07652	1	0.07652	1	1	1
ENSG00000133116	5188	66	-10464.9	0.8683	0.11733	0.01266	0.00171	0.07036	1	0.07036	1	0.07036	1	1	1
ENSG00000188501	5192	52	-4204.35	0.83566	0.16434	0	0	0.09003	1	0.09003	1	0.09003	1	1	1
ENSG00000149313	5459	50	-2383.07	0.88545	0.02062	0.09179	0.00214	0.06019	1	0.06019	1	0.06019	1	1	1
ENSG00000007384	6668	52	-4429.37	0.96378	0.02526	0.01068	0.00028	0.0162	1	0.0162	1	0.0162	1	1	1
ENSG00000129667	6669	56	-2518.55	0.89181	0.05092	0.05418	0.00309	0.0688	1	0.0688	1	0.0688	1	1	1
	6676	58	-4087.2	0.95464	0.02149	0.02335	0.00053	0.02802	1	0.02802	1	0.02802	1	1	1
ENSG00000175193	6679	56	-1422.98	0.52125	0.0347	0.41633	0.02772	0.06368	1	0.06368	1	0.06368	1	1	1
ENSG00000100263	6688	48	-2952.85	0.68631	0.27064	0.03088	0.01218	0.08243	1	0.08243	1	0.08243	1	1.51306	1.51306
ENSG00000144468	6703	62	-3155.8	0.67387	0.26469	0.04411	0.01733	0.07175	1	0.07175	1	0.07175	1	1	1
ENSG00000066583	7678	54	-2134.41	1	0	0	0	0.02977	1	0.02977	1	0.02977	1	1	1
ENSG00000163468	8815	60	-2894.51	0.89346	0.01662	0.08828	0.00164	0.0208	1	0.0208	1	0.0208	1	1	1
ENSG00000144381	8816	58	-2532.06	0.95288	0.04712	0	0	0.00722	1	0.00722	1	0.00722	1	1	1
ENSG00000120438	8819	66	-4115.78	0.8966	0.01924	0.08239	0.00177	0.02928	1	0.02928	1	0.02928	1	1	1
ENSG00000135624	8822	68	-970.66	0.95132	0	0.04868	0	0.02881	1	0.02881	1	0.02881	1	1	1
ENSG00000156261	8824	66	-1015.96	0.98217	0.01783	0	0	0.01914	1	0.01914	1	0.01914	1	1	1
ENSG00000150753	8826	60	-237.35	1	0	0	0	0.00243	1	0.00243	1	0.00243	1	1	1
ENSG00000115484	8827	58	-3820.11	0.80216	0.01681	0.17732	0.00372	0.01895	1	0.01895	1	0.01895	1	1	1
ENSG00000166226	8845	62	-2894.53	0.84984	0.03002	0.11604	0.0041	0.0163	1	0.0163	1	0.0163	1	1.05087	1.05087
ENSG00000146731	8849	50	-6173.11	0.85915	0.04962	0.08626	0.00498	0.04769	1	0.04769	1	0.04769	1	1	1
ENSG00000047457	9127	70	-461.16	0.85572	0.14417	0.0001	2e-05	0.07575	1	0.07575	1	0.07575	1	1	1
ENSG00000181333	9128	58	-1856.4	0.8611	0.1389	0	0	0.06214	1	0.06214	1	0.06214	1	1	1
ENSG00000091483	9407	50	-4757.6	0.94841	0.03463	0.01636	0.0006	0.012	1	0.012	1	0.012	1	1	1
	9421	60	-1197.25	0	0	0.95384	0.04616	0.02398	1	0.02398	1	0.02398	1	2.46261	2.46261
ENSG00000128050	9497	62	-3365.34	0.92435	0.07565	0	0	0.04355	1	0.04355	1	0.04355	1	1	1
	9529	42	-15350.8	0.7856	0.1782	0.02951	0.00669	0.0399	1	0.0399	1	0.0399	1	1	1
ENSG00000128059	9551	52	-6382.14	0.81969	0.04329	0.13014	0.00687	0.02775	1	0.02775	1	0.02775	1	1	1
ENSG00000138363	9566	56	-4229.85	0.41432	0.04445	0.4888	0.05244	0.05274	1	0.05274	1	0.05274	1	1	1
	9721	36	-8037.08	0.77626	0.20559	0.01435	0.0038	0.06875	1	0.06875	1	0.06875	1	6.05779	6.05779
ENSG00000102780	9736	68	-1851.46	0.92333	0.01659	0.05902	0.00106	0.03606	1	0.03606	1	0.03606	1	1	1
	9739	46	-1971.07	0.82314	0.17686	0	0	0.13728	1	0.13728	1	0.13728	1	1	1
ENSG00000157680	9742	66	-414.721	0.84075	0.15925	0	0	0.06748	1	0.06748	1	0.06748	1	1	1
ENSG00000145214	9744	50	-5833.91	0.88924	0.07831	0.02982	0.00263	0.0681	1	0.0681	1	0.0681	1	1	1
ENSG00000058866	9747	58	-270.162	0.86672	0.13328	0	0	0.04326	1	0.04326	1	0.04326	1	1	1
ENSG00000188452	9762	54	-2998.31	0.81425	0.18575	0	0	0.09101	1	0.09101	1	0.09101	1	1	1
ENSG00000176170	9780	46	-7175.46	0.79552	0.1422	0.05284	0.00944	0.09874	1	0.09874	1	0.09874	1	433.084	433.084
ENSG00000006530	9784	66	-1315.61	0.68508	0.11888	0.16705	0.02899	0.09108	1	0.09108	1	0.09108	1	1	1
ENSG00000170634	10830	52	-1538.66	0.9039	0.03891	0.05483	0.00236	0.08182	1	0.08182	1	0.08182	1	1	1
ENSG00000119640	10832	34	-1196.38	0.73645	0.17145	0.07471	0.01739	0.04431	1	0.04431	1	0.04431	1	1	1
ENSG00000177692	10919	52	-3830.19	0.89239	0.09113	0.01496	0.00153	0.08875	1	0.08875	1	0.08875	1	1	1
ENSG00000213741	11731	62	-884.82	1	0	0	0	0.00084	1	0.00084	1	0.00084	1	1	1
ENSG00000171885	12350	58	-2334.52	0.96494	0.03506	0	0	0.0222	1	0.0222	1	0.0222	1	1	1
ENSG00000167580	12357	34	-4019.86	0.88919	0.10517	0.00505	0.0006	0.03745	1	0.03745	1	0.03745	1	36.1368	36.1368
ENSG00000165272	12359	60	-3397.58	0.84098	0.04604	0.10712	0.00586	0.02353	1	0.02353	1	0.02353	1	1	1
ENSG00000135517	12390	52	-1748.99	0.94476	0.05524	0	0	0.03682	1	0.03682	1	0.03682	1	1	1
ENSG00000087253	12715	62	-3381	0.73034	0.26966	0	0	0.06606	1	0.06606	1	0.06606	1	1	1
ENSG00000176454	12717	62	-2613.69	0.79812	0.20188	0	0	0.0546	1	0.0546	1	0.0546	1	1	1
ENSG00000153395	12718	50	-5235.49	0.84203	0.12492	0.02878	0.00427	0.07389	1	0.07389	1	0.07389	1	998.996	998.996
ENSG00000115307	12723	58	-4086.04	0.9352	0.06197	0.00266	0.00018	0.10024	1	0.10024	1	0.10024	1	1	1
ENSG00000158669	12724	68	-1073.09	0.924	0.03782	0.03667	0.0015	0.03589	1	0.03589	1	0.03589	1	1.02913	1.02913
ENSG00000138678	12725	44	-3773.39	0.92379	0.05697	0.01812	0.00112	0.05377	1	0.05377	1	0.05377	1	10.9631	10.9631
ENSG00000172954	12729	60	-5409.59	0.77716	0.10812	0.1007	0.01401	0.09029	1	0.09029	1	0.09029	1	1	1
ENSG00000123684	12730	56	-5018.97	0.8387	0.15156	0.00825	0.00149	0.08066	1	0.08066	1	0.08066	1	1	1
ENSG00000062282	12731	62	-3240.53	0.99452	0.00548	0	0	0.03	1	0.03	1	0.03	1	1	1
ENSG00000026652	12732	52	-1207.32	0.91596	0.08404	0	0	0.04882	1	0.04882	1	0.04882	1	1	1
ENSG00000166391	12748	66	-5588.66	0.79768	0.20232	0	0	0.09405	1	0.09405	1	0.09405	1	1	1
ENSG00000167904	12749	52	-4301.11	0.92008	0.07992	0	0	0.05176	1	0.05176	1	0.05176	1	1	1
ENSG00000184210	12751	58	-1738.41	0.21025	0.10456	0.45761	0.22758	0.06599	1	0.06599	1	0.06599	1	1	1
	12752	50	-3195.16	0.63475	0.32325	0.02783	0.01417	0.15764	1	0.15764	1	0.15764	1	1	1
ENSG00000124003	12753	48	-5096.59	0.76608	0.17065	0.05174	0.01153	0.12998	1	0.12998	1	0.12998	1	1	1
	12759	38	-2967.9	0.33477	0.15142	0.35379	0.16002	0.12636	1	0.12636	1	0.12636	1	1.23426	1.23426
ENSG00000169692	12820	44	-3811.41	0.72185	0.09272	0.16432	0.02111	0.07117	1	0.07117	1	0.07117	1	1	1
ENSG00000158158	13083	48	-3730.76	0.88521	0.11479	0	0	0.0157	1	0.0157	1	0.0157	1	1	1
ENSG00000142082	13413	40	-4342.69	0.74927	0.18074	0.05639	0.0136	0.06798	1	0.06798	1	0.06798	1	1	1
ENSG00000068903	13414	42	-2235.29	0.88894	0.08912	0.01994	0.002	0.01794	1	0.01794	1	0.01794	1	51.2009	51.2009
ENSG00000089163	13416	40	-4750.81	0.81699	0.12951	0.04618	0.00732	0.07412	1	0.07412	1	0.07412	1	1.06494	1.06494
ENSG00000137074	13612	72	-1573.59	0.38095	0.61905	0	0	0.14527	1	0.14527	1	0.14527	1	1	1
ENSG00000088682	13811	54	-1309.52	0	0	1	0	0.05269	1	0.05269	1	0.05269	1	1.14621	1.14621
ENSG00000144182	15633	44	-7669.87	0.68986	0.18028	0.10295	0.0269	0.11989	1	0.11989	1	0.11989	1	1	1
ENSG00000170525	15683	48	-6290.95	0.96697	0.03303	0	0	0.01676	1	0.01676	1	0.01676	1	1	1
ENSG00000123836	15685	68	-2866.67	0.92862	0.07138	0	0	0.02906	1	0.02906	1	0.02906	1	1	1
ENSG00000114268	15686	48	-4155.8	0.94274	0.00449	0.05252	0.00025	0.02338	1	0.02338	1	0.02338	1	1	1
ENSG00000164708	15704	50	-4392.9	0.94467	0.03321	0.02137	0.00075	0.01996	1	0.01996	1	0.01996	1	36.0121	36.0121
ENSG00000172331	15705	62	-6309.4	0.90139	0.09345	0.00468	0.00048	0.03663	1	0.03663	1	0.03663	1	999	999
ENSG00000078237	15720	58	-3703.49	0.72024	0.27976	0	0	0.11272	1	0.11272	1	0.11272	1	1	1
	15721	38	-3012.57	0.93112	0.05162	0.01636	0.00091	0.03888	1	0.03888	1	0.03888	1	1	1
ENSG00000079459	16055	40	-6186.78	0.92246	0.07754	0	0	0.07204	1	0.07204	1	0.07204	1	1	1
ENSG00000156170	16066	40	-2828.12	0.82653	0.13539	0.03271	0.00536	0.08895	1	0.08895	1	0.08895	1	1	1
ENSG00000138801	16114	58	-2447.9	0.79082	0.01832	0.18655	0.00432	0.03026	1	0.03026	1	0.03026	1	1	1
ENSG00000198682	16115	62	-1162.43	0.92706	0.07294	0	0	0.08905	1	0.08905	1	0.08905	1	1	1
ENSG00000113492	16248	62	-15.799	1	0	0	0	0.25625	1	0.25625	1	0.25625	1	1.11483	1.11483
ENSG00000183044	16251	52	-3724.43	0.96348	0.03652	0	0	0.05202	1	0.05202	1	0.05202	1	1	1
ENSG00000065154	16324	62	-291.177	0.90573	0.07541	0.01741	0.00145	0.00643	1	0.00643	1	0.00643	1	1	1
ENSG00000036473	16685	50	-4022.72	0.79375	0.05618	0.14015	0.00992	0.05008	1	0.05008	1	0.05008	1	3.42287	3.42287
ENSG00000134684	16933	66	-380.692	0.95259	0.04741	0	0	0.0062	1	0.0062	1	0.0062	1	1	1
ENSG00000140105	16936	62	-2861.06	0.90325	0.09192	0.00438	0.00045	0.01568	1	0.01568	1	0.01568	1	1	1
ENSG00000139131	16938	42	-8046.4	0.77028	0.10315	0.11162	0.01495	0.05394	1	0.05394	1	0.05394	1	1	1
ENSG00000142230	17957	66	-1247.74	0.91706	0.08294	0	0	0.04939	1	0.04939	1	0.04939	1	1	1
	18109	64	-2617.44	0.87035	0.07863	0.04679	0.00423	0.04714	1	0.04714	1	0.04714	1	1.13313	1.13313
	18304	40	-2280.36	0.93529	0.06471	0	0	0.04433	1	0.04433	1	0.04433	1	1	1
ENSG00000144136	18850	56	-4182.78	0.85076	0.14482	0.00377	0.00064	0.05328	1	0.05328	1	0.05328	1	1	1
ENSG00000168575	18851	62	-3720.69	0.92311	0.01522	0.06067	0.001	0.01052	1	0.01052	1	0.01052	1	1	1
ENSG00000132199	18964	52	-3220.61	0.89494	0.10506	0	0	0.05844	1	0.05844	1	0.05844	1	1	1
ENSG00000171766	19125	60	-1376.03	0.98297	0.01703	0	0	0.03945	1	0.03945	1	0.03945	1	1	1
ENSG00000172497	19169	66	-1198.01	0.459	0.44134	0.05081	0.04885	0.1596	1	0.1596	1	0.1596	1	2.25958	2.25958
ENSG00000123130	19170	54	-4144.6	0.84113	0.15887	0	0	0.09449	1	0.09449	1	0.09449	1	1	1
ENSG00000136052	19412	70	-3264.42	0.82117	0.17883	0	0	0.08841	1	0.08841	1	0.08841	1	1	1
ENSG00000133065	19414	58	-2756.59	0.95086	0.03324	0.01537	0.00054	0.01775	1	0.01775	1	0.01775	1	7.32879	7.32879
ENSG00000172890	19708	46	-6435.1	0.87131	0.12869	0	0	0.04768	1	0.04768	1	0.04768	1	1	1
ENSG00000169814	19722	62	-8293.41	0.74278	0.24151	0.01185	0.00385	0.08004	1	0.08004	1	0.08004	1	1	1
ENSG00000100024	19743	50	-4704.35	0.93165	0.06835	0	0	0.03892	1	0.03892	1	0.03892	1	1	1
ENSG00000114021	19760	56	-2804.82	0.45322	0.08099	0.39516	0.07062	0.07804	1	0.07804	1	0.07804	1	1	1
ENSG00000108039	20143	50	-2852.86	0.91056	0.00346	0.08566	0.00033	0.0405	1	0.0405	1	0.0405	1	1	1
ENSG00000122121	20144	60	-4600.27	0.67822	0.24503	0.05638	0.02037	0.09214	1	0.09214	1	0.09214	1	1	1
ENSG00000124299	20155	48	-3505.15	0.95287	0.04713	0	0	0.0656	1	0.0656	1	0.0656	1	1	1
ENSG00000111142	20156	54	-2259.42	0.99326	0	0.00674	0	0.01812	1	0.01812	1	0.01812	1	999	999
ENSG00000170515	20184	64	-1469.21	1	0	0	0	0.01057	1	0.01057	1	0.01057	1	1	1
ENSG00000172878	20188	62	-2834.02	0.78328	0.17848	0.03114	0.0071	0.10869	1	0.10869	1	0.10869	1	1	1
ENSG00000164172	20572	58	-2855.63	0.69133	0.12429	0.15628	0.0281	0.05696	1	0.05696	1	0.05696	1	1	1
	20767	60	-6743.03	0.48876	0.39664	0.06326	0.05134	0.11651	1	0.11651	1	0.11651	1	1	1
ENSG00000118655	20776	58	-4698.21	0.5402	0.4598	0	0	0.28858	1	0.28858	1	0.28858	1	1	1
ENSG00000162813	20892	58	-1422.41	0.96927	0.03073	0	0	0.0204	1	0.0204	1	0.0204	1	1	1
ENSG00000113657	21981	70	-277.349	1	0	0	0	0.0049	1	0.0049	1	0.0049	1	1	1
ENSG00000092964	21983	60	-2664.28	0.97974	0	0.02026	0	0.00897	1	0.00897	1	0.00897	1	1	1
ENSG00000157851	21984	66	-1038.2	0.97344	0.02656	0	0	0.02147	1	0.02147	1	0.02147	1	1	1
ENSG00000151640	21985	38	-7201.04	0.86717	0.05802	0.07012	0.00469	0.04202	1	0.04202	1	0.04202	1	1	1
	22161	50	-6406.77	0.63239	0.3485	0.01232	0.00679	0.15067	1	0.15067	1	0.15067	1	9.8232	9.8232
ENSG00000138621	22213	44	-3245.17	0.81598	0.13468	0.04235	0.00699	0.05216	1	0.05216	1	0.05216	1	1	1
ENSG00000197713	22396	68	-797.071	0.9566	0.0434	0	0	0.00708	1	0.00708	1	0.00708	1	1	1
ENSG00000196511	22429	66	-3252.75	0.84778	0.15222	0	0	0.09126	1	0.09126	1	0.09126	1	1	1
ENSG00000004779	22543	58	-662.721	0.5974	0.4026	0	0	0.16797	1	0.16797	1	0.16797	1	1	1
ENSG00000131018	22672	72	-4638.7	0.80454	0.08567	0.09922	0.01057	0.10711	1	0.10711	1	0.10711	1	1	1
ENSG00000164199	22686	70	-165.627	1	0	0	0	0.04061	1	0.04061	1	0.04061	1	1	1
ENSG00000143341	22691	64	-2433.65	0.7566	0.11028	0.11619	0.01694	0.10051	1	0.10051	1	0.10051	1	1.51494	1.51494
ENSG00000112159	22692	58	-7261.95	0.82701	0.17235	0.00053	0.00011	0.07963	1	0.07963	1	0.07963	1	1	1
ENSG00000042781	22696	62	-540.243	0.62132	0.16359	0.17026	0.04483	0.21266	1	0.21266	1	0.21266	1	1	1
ENSG00000196159	22707	38	-25474.3	0.93156	0.05074	0.01678	0.00091	0.05431	1	0.05431	1	0.05431	1	1	1
ENSG00000055609	22709	58	-7207.29	0.76654	0.12074	0.09738	0.01534	0.16058	1	0.16058	1	0.16058	1	1	1
ENSG00000081479	22712	70	-8652.4	0.59304	0.28465	0.08265	0.03967	0.10041	1	0.10041	1	0.10041	1	1.16652	1.16652
ENSG00000123384	22716	48	-6268.09	0.99256	0.0049	0.00252	1e-05	0.01087	1	0.01087	1	0.01087	1	999	999
ENSG00000083857	22726	64	-15193	0.76019	0.1151	0.10831	0.0164	0.06668	1	0.06668	1	0.06668	1	1	1
ENSG00000178209	22728	42	-17006.8	0.97036	0.0268	0.00276	8e-05	0.01954	1	0.01954	1	0.01954	1	13.4888	13.4888
ENSG00000086758	22734	62	-7700.39	0.9068	0.05258	0.03839	0.00223	0.02287	1	0.02287	1	0.02287	1	1	1
ENSG00000086570	22738	62	-12940	0.86684	0.13316	0	0	0.08648	1	0.08648	1	0.08648	1	1	1
ENSG00000008710	22748	50	-44684.7	0.84433	0.15567	0	0	0.07974	1	0.07974	1	0.07974	1	1	1
ENSG00000118058	22753	70	-12923.6	0.83313	0.05511	0.10483	0.00693	0.05857	1	0.05857	1	0.05857	1	1	1
	22754	48	-13583.3	0.8282	0.10916	0.05535	0.00729	0.07115	1	0.07115	1	0.07115	1	1	1
ENSG00000173064	22756	42	-12145.3	0.9576	0.01839	0.02356	0.00045	0.0244	1	0.0244	1	0.0244	1	1	1
ENSG00000145362	22758	60	-4533.07	0.96117	0.03883	0	0	0.1434	1	0.1434	1	0.1434	1	1	1
ENSG00000137877	22759	36	-34063.1	0.64912	0.243	0.07849	0.02938	0.151	1	0.151	1	0.151	1	6.61508	6.61508
ENSG00000140836	22772	64	-10461.6	0.9064	0.04665	0.04465	0.0023	0.02559	1	0.02559	1	0.02559	1	1	1
ENSG00000165124	22776	70	-1993.63	0.77117	0.20848	0.01602	0.00433	0.12277	1	0.12277	1	0.12277	1	17.4088	17.4088
ENSG00000107611	22778	68	-891.69	0.60504	0.39496	0	0	0.10221	1	0.10221	1	0.10221	1	1	1
ENSG00000164309	22780	54	-7279.63	0.47785	0.42722	0.05012	0.04481	0.29151	1	0.29151	1	0.29151	1	999	999
ENSG00000065526	22784	54	-4308.24	0.69554	0.16971	0.10832	0.02643	0.17616	1	0.17616	1	0.17616	1	1	1
ENSG00000121904	22785	72	-1187.46	0.98075	0.01925	0	0	0.00482	1	0.00482	1	0.00482	1	1	1
ENSG00000183117	22796	58	-2671.9	0.95378	0.03258	0.01319	0.00045	0.04127	1	0.04127	1	0.04127	1	999	999
ENSG00000152818	22802	62	-1909.75	0.95319	0.04681	0	0	0.07183	1	0.07183	1	0.07183	1	1	1
ENSG00000008300	22805	46	-24244.4	0.91337	0.08216	0.0041	0.00037	0.03225	1	0.03225	1	0.03225	1	1	1
ENSG00000139618	22807	66	-1006.74	0.41758	0.58242	0	0	0.27415	1	0.27415	1	0.27415	1	1	1
ENSG00000091536	22818	52	-9949.18	0.89857	0.06855	0.03054	0.00233	0.05441	1	0.05441	1	0.05441	1	1	1
ENSG00000163092	22827	60	-13297.4	0.66012	0.23502	0.07734	0.02753	0.10192	1	0.10192	1	0.10192	1	1	1
ENSG00000066279	22837	62	-249.315	1	0	0	0	0.01863	1	0.01863	1	0.01863	1	1.55151	1.55151
ENSG00000163359	22849	66	-821.97	0.82725	0.17275	0	0	0.06593	1	0.06593	1	0.06593	1	1	1
	22850	58	-2848.29	0.96911	0.03089	0	0	0.09201	1	0.09201	1	0.09201	1	1	1
ENSG00000080603	22855	62	-7310.85	0.76682	0.12071	0.09718	0.0153	0.06228	1	0.06228	1	0.06228	1	1	1
ENSG00000166341	22863	52	-1373.67	0.90347	0.09649	3e-05	0	0.0434	1	0.0434	1	0.0434	1	1	1
ENSG00000138829	22867	66	-2037.08	0.97004	0.02996	0	0	0.03165	1	0.03165	1	0.03165	1	1	1
ENSG00000117724	22875	44	-17120.3	0.62746	0.35904	0.00859	0.00491	0.18723	1	0.18723	1	0.18723	1	5.12247	5.12247
	22881	64	-3437.99	0.86002	0.06923	0.06548	0.00527	0.08604	1	0.08604	1	0.08604	1	1	1
ENSG00000116539	22882	66	-3824.89	0.8023	0.07321	0.11408	0.01041	0.14197	1	0.14197	1	0.14197	1	1	1
ENSG00000174197	22885	56	-2145.79	0.69901	0.30099	0	0	0.1892	1	0.1892	1	0.1892	1	1	1
ENSG00000164190	22901	70	-11272.9	0.82501	0.17499	0	0	0.06039	1	0.06039	1	0.06039	1	1	1
ENSG00000134982	22904	74	-14129.9	0.89993	0.08179	0.01676	0.00152	0.05042	1	0.05042	1	0.05042	1	1.03329	1.03329
ENSG00000114270	22906	60	-1164.55	0.61699	0.16039	0.17669	0.04593	0.0345	1	0.0345	1	0.0345	1	1	1
ENSG00000171634	22907	64	-7506.82	0.66608	0.33392	0	0	0.07502	1	0.07502	1	0.07502	1	1	1
ENSG00000197410	22914	52	-23258.9	0.57775	0.28213	0.09414	0.04597	0.15073	1	0.15073	1	0.15073	1	1	1
ENSG00000149256	22919	62	-11499.8	0.93724	0.01314	0.04894	0.00069	0.02273	1	0.02273	1	0.02273	1	1	1
ENSG00000218336	22930	52	-7162.62	0.98435	0.01565	0	0	0.01541	1	0.01541	1	0.01541	1	1	1
ENSG00000167978	22932	58	-10875.8	0.64315	0.3096	0.0319	0.01536	0.21133	1	0.21133	1	0.21133	1	1.02647	1.02647
ENSG00000165671	22933	68	-5598.87	0.59891	0.37833	0.01395	0.00881	0.09187	1	0.09187	1	0.09187	1	1	1
ENSG00000128591	22937	60	-6355.12	0.98626	0.01328	0.00046	1e-05	0.0082	1	0.0082	1	0.0082	1	1	1
ENSG00000117523	22943	66	-2992.18	0.97368	0.02632	0	0	0.04828	1	0.04828	1	0.04828	1	1	1
ENSG00000120800	22946	70	-3058.93	0.82988	0.13523	0.03	0.00489	0.1065	1	0.1065	1	0.1065	1	2.11256	2.11256
ENSG00000095951	22949	64	-13015.1	0.79428	0.16404	0.03455	0.00714	0.04361	1	0.04361	1	0.04361	1	1	1
ENSG00000188162	22950	42	-15096.4	0.65161	0.25345	0.06836	0.02659	0.07193	1	0.07193	1	0.07193	1	1	1
ENSG00000148400	22951	52	-9642.8	0.9821	0.0179	0	0	0.03475	1	0.03475	1	0.03475	1	1	1
ENSG00000196924	22953	62	-4615.85	0.94863	0.05137	0	0	0.03712	1	0.03712	1	0.03712	1	1	1
ENSG00000101825	22968	40	-31444.5	0.74126	0.25874	0	0	0.11879	1	0.11879	1	0.11879	1	1	1
ENSG00000152580	22976	58	-10906.6	0.45621	0.48356	0.02924	0.03099	0.14565	1	0.14565	1	0.14565	1	1	1
ENSG00000136011	22978	58	-7053.51	0.79982	0.20018	0	0	0.14313	1	0.14313	1	0.14313	1	1	1
ENSG00000136068	22984	74	-2015.77	0.97012	0.02988	0	0	0.05845	1	0.05845	1	0.05845	1	1	1
ENSG00000148143	22985	64	-8989.34	0.81538	0.0663	0.10942	0.0089	0.02976	1	0.02976	1	0.02976	1	1	1
ENSG00000010327	22989	58	-23415.9	0.81255	0.18192	0.00452	0.00101	0.09881	1	0.09881	1	0.09881	1	19.3631	19.3631
ENSG00000129566	22996	58	-3936.99	0.67269	0.21966	0.08115	0.0265	0.08033	1	0.08033	1	0.08033	1	1	1
ENSG00000171988	22997	64	-9114.19	0.76448	0.23552	0	0	0.17759	1	0.17759	1	0.17759	1	1	1
ENSG00000105429	22998	44	-13861.6	0.92698	0.03887	0.03278	0.00137	0.04067	1	0.04067	1	0.04067	1	397.003	397.003
ENSG00000066933	23002	54	-1774.04	0.84365	0.15635	0	0	0.12423	1	0.12423	1	0.12423	1	1	1
ENSG00000131503	23005	58	-228.412	0.75557	0.24443	0	0	0.06491	1	0.06491	1	0.06491	1	1	1
ENSG00000137076	23009	64	-3521.89	0.96139	0.02868	0.00964	0.00029	0.03661	1	0.03661	1	0.03661	1	1	1
ENSG00000100393	23016	66	-1836.23	1	0	0	0	0.01333	1	0.01333	1	0.01333	1	1	1
ENSG00000166833	23018	68	-1981.22	0.8104	0.00814	0.17966	0.0018	0.02684	1	0.02684	1	0.02684	1	1	1
ENSG00000100154	23019	56	-12620.4	0.95235	0.03549	0.01172	0.00044	0.02302	1	0.02302	1	0.02302	1	44.354	44.354
ENSG00000197694	23024	72	-77.6464	1	0	0	0	0	1	0	1	0	1	1	1
ENSG00000010818	23028	70	-11930.8	0.75182	0.11349	0.11703	0.01767	0.0682	1	0.0682	1	0.0682	1	1	1
ENSG00000115414	23030	72	-3882.25	0.86869	0.11555	0.01391	0.00185	0.06176	1	0.06176	1	0.06176	1	1	1
ENSG00000141027	23035	70	-160.921	1	0	0	0	0.0057	1	0.0057	1	0.0057	1	1.4294	1.4294
ENSG00000160460	23044	42	-3449.91	0.96406	0.03006	0.0057	0.00018	0.06058	1	0.06058	1	0.06058	1	244.192	244.192
ENSG00000174231	23047	56	-9775.33	1	0	0	0	0.00916	1	0.00916	1	0.00916	1	1	1
ENSG00000198707	23049	58	-3176.09	0.35553	0.03256	0.56057	0.05134	0.11528	1	0.11528	1	0.11528	1	1	1
ENSG00000080345	23052	60	-9292.97	0.56033	0.43967	0	0	0.12067	1	0.12067	1	0.12067	1	1	1
ENSG00000159140	23063	66	-1110.91	0.72999	0.27001	0	0	0.44171	1	0.44171	1	0.44171	1	1	1
ENSG00000145734	23064	46	-3895.14	0.655	0.345	0	0	0.10292	1	0.10292	1	0.10292	1	1	1
ENSG00000115306	23067	68	-1294.62	0.96913	0	0.03087	0	0.02494	1	0.02494	1	0.02494	1	1	1
ENSG00000126001	23068	48	-16533.9	0.49266	0.29724	0.13104	0.07906	0.09517	1	0.09517	1	0.09517	1	1	1
ENSG00000163629	23080	64	-1307.63	0.93521	0.06479	0	0	0.08362	1	0.08362	1	0.08362	1	1	1
ENSG00000173898	23082	64	-2687.21	1	0	0	0	0.03373	1	0.03373	1	0.03373	1	1	1
ENSG00000127124	23084	58	-5952.81	0.91132	0.08868	0	0	0.06349	1	0.06349	1	0.06349	1	1	1
ENSG00000047410	23093	62	-2147.94	0.96772	0.03228	0	0	0.03712	1	0.03712	1	0.03712	1	1	1
ENSG00000067798	23095	66	-1026.54	0.97089	0.02911	0	0	0	1	0	1	0	1	1	1
ENSG00000185658	23098	60	-3349.23	0.68942	0.31058	0	0	0.19127	1	0.19127	1	0.19127	1	1	1
ENSG00000117713	23100	64	-2062.83	0.96184	0.03816	0	0	0.09123	1	0.09123	1	0.09123	1	1	1
ENSG00000070182	23103	66	-800.645	0.8919	0.06515	0.04003	0.00292	0.02355	1	0.02355	1	0.02355	1	4.36683	4.36683
ENSG00000188888	23111	52	-9208.99	0.46366	0.36368	0.09676	0.0759	0.08848	1	0.08848	1	0.08848	1	1	1
ENSG00000148408	23119	48	-5231.65	0.93516	0.05866	0.00582	0.00036	0.01609	1	0.01609	1	0.01609	1	1	1
ENSG00000165029	23123	72	-3116.78	1	0	0	0	0.05004	1	0.05004	1	0.05004	1	1	1
ENSG00000141837	23124	44	-5711.35	0.98745	0.01255	0	0	0.03452	1	0.03452	1	0.03452	1	1	1
ENSG00000181555	23128	52	-7656.39	0.67956	0.20024	0.09285	0.02736	0.1254	1	0.1254	1	0.1254	1	2.00549	2.00549
ENSG00000123066	23137	66	-7079.01	0.78906	0.21094	0	0	0.07105	1	0.07105	1	0.07105	1	1	1
ENSG00000133454	23148	42	-23.4557	0.30106	0.51007	0.0701	0.11877	0	1	0	1	0	1	1	1
ENSG00000142207	23150	60	-2985.51	0.73242	0.1918	0.06005	0.01573	0.08872	1	0.08872	1	0.08872	1	1	1
ENSG00000112249	23151	44	-7314.23	0.89553	0.07931	0.02312	0.00205	0.02477	1	0.02477	1	0.02477	1	1	1
ENSG00000137642	23152	70	-1072.38	0.97529	0.02471	0	0	0.03271	1	0.03271	1	0.03271	1	1	1
	23154	56	-1582.5	1	0	0	0	0.00741	1	0.00741	1	0.00741	1	1	1
ENSG00000137474	23158	56	-943.89	0.83404	0.01701	0.14598	0.00298	0.02537	1	0.02537	1	0.02537	1	1	1
ENSG00000197321	23161	64	-5914.77	0.65343	0.34657	0	0	0.35306	1	0.35306	1	0.35306	1	1	1
ENSG00000041982	23163	70	-3427.42	0.73211	0.17348	0.07633	0.01809	0.14071	1	0.14071	1	0.14071	1	1	1
ENSG00000109927	23166	66	-1379.63	0.86828	0.13172	0	0	0.02907	1	0.02907	1	0.02907	1	1	1
ENSG00000176542	23167	58	-7743.5	0.81934	0.18066	0	0	0.14777	1	0.14777	1	0.14777	1	1	1
ENSG00000171467	23172	66	-7223.18	0.60916	0.34339	0.03034	0.0171	0.13702	1	0.13702	1	0.13702	1	1	1
ENSG00000116580	23174	60	-1843.49	0.64925	0.35075	0	0	0.14499	1	0.14499	1	0.14499	1	1	1
ENSG00000157388	23176	70	-2934.67	0.97896	0.02104	0	0	0.00818	1	0.00818	1	0.00818	1	1	1
ENSG00000108510	23177	66	-2310.05	0.86204	0.13796	0	0	0.05911	1	0.05911	1	0.05911	1	1	1
ENSG00000144028	23181	62	-3904.78	0.97498	0.00501	0.01991	0.0001	0.00457	1	0.00457	1	0.00457	1	1	1
ENSG00000144674	23190	46	-8159.16	0.39204	0.17852	0.29508	0.13437	0.1084	1	0.1084	1	0.1084	1	1	1
ENSG00000153207	23192	64	-6125.25	0.63803	0.30144	0.04111	0.01942	0.12009	1	0.12009	1	0.12009	1	1	1
ENSG00000157766	23196	58	-7553.27	0.61067	0.25041	0.09852	0.0404	0.13043	1	0.13043	1	0.13043	1	1	1
ENSG00000164946	23199	64	-1895.87	0.48061	0.40307	0.06327	0.05306	0.19967	1	0.19967	1	0.19967	1	120.824	120.824
ENSG00000115020	23201	62	-143.123	1	0	0	0	0.00526	1	0.00526	1	0.00526	1	1	1
ENSG00000204469	23206	66	-2806.66	0.77274	0.22726	0	0	0.08873	1	0.08873	1	0.08873	1	1	1
ENSG00000151067	23208	56	-3409.26	0.94418	0.05582	0	0	0.01759	1	0.01759	1	0.01759	1	1	1
ENSG00000146555	23227	58	-5022.52	0.84793	0.06313	0.08278	0.00616	0.02966	1	0.02966	1	0.02966	1	1	1
ENSG00000156650	23236	66	-987.01	0.92519	0.07481	0	0	0.10321	1	0.10321	1	0.10321	1	1	1
ENSG00000198646	23246	70	-3856.63	0.79846	0.1821	0.01583	0.00361	0.11307	1	0.11307	1	0.11307	1	1	1
ENSG00000153827	23268	62	-4089.21	0.9646	0.0354	0	0	0.04953	1	0.04953	1	0.04953	1	1	1
ENSG00000118482	23269	64	-3582.15	0.45476	0.50691	0.01813	0.0202	0.16895	1	0.16895	1	0.16895	1	36.122	36.122
ENSG00000126883	23270	66	-7690.49	0.79198	0.20802	0	0	0.15758	1	0.15758	1	0.15758	1	1	1
ENSG00000148396	23273	50	-10712.3	0.57421	0.27922	0.09862	0.04796	0.19891	1	0.19891	1	0.19891	1	1	1
ENSG00000101745	23274	64	-1953.95	0.91298	0.08702	0	0	0.00369	1	0.00369	1	0.00369	1	1	1
ENSG00000119121	23275	66	-4291.26	0.77525	0.11865	0.09202	0.01408	0.07813	1	0.07813	1	0.07813	1	2.48156	2.48156
ENSG00000145555	23278	66	-2595.61	0.93236	0.06764	0	0	0.04083	1	0.04083	1	0.04083	1	1	1
ENSG00000171587	23284	62	-767.446	0.96614	0	0.03386	0	0.04128	1	0.04128	1	0.04128	1	150.568	150.568
ENSG00000144285	23288	60	-1607.78	0.98344	0.01656	0	0	0.01201	1	0.01201	1	0.01201	1	1	1
ENSG00000083168	23289	64	-5291.85	0.80365	0.07462	0.11139	0.01034	0.04389	1	0.04389	1	0.04389	1	28.0567	28.0567
ENSG00000175216	23290	64	-3045.13	0.99008	0.00992	0	0	0.02281	1	0.02281	1	0.02281	1	1	1
ENSG00000196535	23297	66	-219.053	0.80339	0.08931	0.09656	0.01073	0.01504	1	0.01504	1	0.01504	1	1	1
ENSG00000153253	23300	60	-5746.49	0.79393	0.02642	0.17386	0.00579	0.02264	1	0.02264	1	0.02264	1	1	1
ENSG00000170004	23303	60	-3275.46	0.98953	0.01047	0	0	0.00921	1	0.00921	1	0.00921	1	1	1
ENSG00000134569	23309	64	-3511.73	0.90107	0.05296	0.04342	0.00255	0.0136	1	0.0136	1	0.0136	1	1	1
ENSG00000119596	23314	66	-1701.99	0.73196	0.26804	0	0	0.11378	1	0.11378	1	0.11378	1	1	1
ENSG00000168014	23324	60	-6281.95	0.49529	0.28122	0.14256	0.08094	0.19544	1	0.19544	1	0.19544	1	1.65432	1.65432
ENSG00000133026	23325	54	-3513.91	0.9905	0.0095	0	0	0.01327	1	0.01327	1	0.01327	1	1	1
ENSG00000105357	23337	54	-70.9607	0.99998	0	2e-05	0	0.00142	1	0.00142	1	0.00142	1	1	1
ENSG00000153707	23339	56	-4620.83	0.94595	0.0149	0.03855	0.00061	0.01011	1	0.01011	1	0.01011	1	1	1
ENSG00000100207	23340	68	-11552.6	0.8618	0.1382	0	0	0.05118	1	0.05118	1	0.05118	1	1	1
ENSG00000172534	23343	60	-2695.43	0.95979	0.04021	0	0	0.05198	1	0.05198	1	0.05198	1	1	1
ENSG00000169432	23351	62	-4335.59	0.87031	0.11024	0.01727	0.00219	0.03564	1	0.03564	1	0.03564	1	1	1
ENSG00000078814	23352	60	-130.66	1	0	0	0	0.02568	1	0.02568	1	0.02568	1	1.19968	1.19968
ENSG00000170921	23362	54	-9287.46	0.95827	0.03583	0.00569	0.00021	0.03374	1	0.03374	1	0.03374	1	81.0234	81.0234
ENSG00000118412	23365	62	-5939.31	0.59443	0.40557	0	0	0.12781	1	0.12781	1	0.12781	1	1	1
ENSG00000111642	23367	66	-45.8704	1	0	0	0	0.01955	1	0.01955	1	0.01955	1	1	1
ENSG00000110723	23368	64	-13802.1	0.34353	0.65647	0	0	0.2487	1	0.2487	1	0.2487	1	1	1
ENSG00000107863	23371	60	-15207.4	0.83212	0.13122	0.03166	0.00499	0.06775	1	0.06775	1	0.06775	1	1	1
ENSG00000100345	23372	68	-2648.36	0.97553	0	0.02447	0	0.01394	1	0.01394	1	0.01394	1	4.91784	4.91784
ENSG00000067369	23375	60	-4305.13	0.20331	0.18972	0.31397	0.293	0.06243	1	0.06243	1	0.06243	1	1.03095	1.03095
ENSG00000015133	23382	54	-2314.84	0.79734	0.06184	0.13068	0.01014	0.04104	1	0.04104	1	0.04104	1	2.60052	2.60052
ENSG00000142949	23392	60	-1514.9	0.97745	0.02255	0	0	0.02923	1	0.02923	1	0.02923	1	1	1
ENSG00000109063	23393	56	-3370.72	0.95201	0.04077	0.00693	0.0003	0.01703	1	0.01703	1	0.01703	1	5.18185	5.18185
ENSG00000076108	23410	64	-5405.99	0.6112	0.16312	0.17814	0.04754	0.10195	1	0.10195	1	0.10195	1	1	1
ENSG00000167880	23411	58	-11000.4	0.82512	0.06636	0.10045	0.00808	0.05346	1	0.05346	1	0.05346	1	1.57537	1.57537
ENSG00000124201	23416	66	-12539.1	0.80772	0.19228	0	0	0.08761	1	0.08761	1	0.08761	1	1	1
ENSG00000101639	23418	40	-6510.22	0.49175	0.50825	0	0	0.10623	1	0.10623	1	0.10623	1	1	1
ENSG00000092439	23420	64	-1703.97	0.88715	0.11285	0	0	0.09555	1	0.09555	1	0.09555	1	1	1
ENSG00000133392	23426	58	-5705.95	0.97651	0.02345	4e-05	0	0.01321	1	0.01321	1	0.01321	1	1	1
ENSG00000102001	23427	52	-1210.22	0.94344	0.05656	0	0	0.04402	1	0.04402	1	0.04402	1	1	1
ENSG00000116254	23428	54	-4510.04	0.99263	0.00737	0	0	0.01916	1	0.01916	1	0.01916	1	1	1
ENSG00000154237	23432	56	-1365.92	0	0	0.90651	0.09349	0.03579	1	0.03579	1	0.03579	1	999	999
ENSG00000197535	23447	72	-1813.88	1	0	0	0	0.01016	1	0.01016	1	0.01016	1	1.16805	1.16805
ENSG00000174485	23454	54	-1627.78	0.94316	0.05684	0	0	0.03828	1	0.03828	1	0.03828	1	1	1
ENSG00000005483	23455	52	-7454.29	0.74714	0.10588	0.12873	0.01824	0.07765	1	0.07765	1	0.07765	1	1	1
ENSG00000115355	23459	64	-2381.72	0.93623	0.06377	0	0	0.06464	1	0.06464	1	0.06464	1	1	1
ENSG00000130856	23464	56	-2513.47	0.7188	0.07802	0.18328	0.01989	0.11733	1	0.11733	1	0.11733	1	1.61945	1.61945
ENSG00000108557	23470	52	-17068.5	0.9055	0.08354	0.01003	0.00093	0.05905	1	0.05905	1	0.05905	1	2.67876	2.67876
ENSG00000146247	23488	62	-4626.94	0.80191	0.19209	0.00484	0.00116	0.04823	1	0.04823	1	0.04823	1	1	1
	23498	30	-25560.8	0.72789	0.236	0.02727	0.00884	0.09435	1	0.09435	1	0.09435	1	1	1
ENSG00000164694	23501	60	-4127.02	0.70819	0.13162	0.13509	0.02511	0.04554	1	0.04554	1	0.04554	1	1	1
ENSG00000189079	23502	64	-4126.69	0.85018	0.14982	0	0	0.07937	1	0.07937	1	0.07937	1	1	1
ENSG00000134369	23504	58	-4057.8	0.97646	0.0024	0.02109	5e-05	0.02453	1	0.02453	1	0.02453	1	2.43171	2.43171
ENSG00000091136	23508	64	-1244.36	0.95605	0.04395	0	0	0.05067	1	0.05067	1	0.05067	1	1	1
ENSG00000112769	23514	72	-1937.34	0.96675	0.02018	0.01281	0.00027	0.05248	1	0.05248	1	0.05248	1	9.73658	9.73658
ENSG00000197892	23523	66	-1686.03	0.94079	0.00979	0.04891	0.00051	0.02258	1	0.02258	1	0.02258	1	1	1
ENSG00000054523	23527	68	-704.076	1	0	0	0	0.03149	1	0.03149	1	0.03149	1	1	1
ENSG00000060718	23528	66	-1554.42	0.95834	0.04166	0	0	0.06323	1	0.06323	1	0.06323	1	1	1
ENSG00000187955	23540	66	-1631.82	0.93958	0.04259	0.01706	0.00077	0.09113	1	0.09113	1	0.09113	1	1	1
ENSG00000151208	23543	64	-2627.14	0.98622	0.01263	0.00114	1e-05	0.05399	1	0.05399	1	0.05399	1	1	1
ENSG00000078018	23544	64	-14077.3	0.63835	0.33773	0.01564	0.00828	0.14863	1	0.14863	1	0.14863	1	6.52059	6.52059
ENSG00000130396	23545	62	-1092.52	0.96259	0	0.03741	0	0.02836	1	0.02836	1	0.02836	1	999	999
ENSG00000119681	23547	58	-6038.7	0.77521	0.21919	0.00436	0.00123	0.07319	1	0.07319	1	0.07319	1	999	999
ENSG00000103994	23554	60	-608.766	1	0	0	0	0.02504	1	0.02504	1	0.02504	1	1	1
ENSG00000176208	23556	58	-9322.1	0.64099	0.35901	0	0	0.12551	1	0.12551	1	0.12551	1	1	1
ENSG00000110713	23560	62	-1039.18	0.96554	0.03446	0	0	0.12966	1	0.12966	1	0.12966	1	1	1
ENSG00000100354	23562	62	-2639.97	0.51449	0.09556	0.32887	0.06108	0.10778	1	0.10778	1	0.10778	1	1	1
ENSG00000136861	23563	62	-2349.74	0.50569	0.47266	0.01119	0.01046	0.22866	1	0.22866	1	0.22866	1	3.04323	3.04323
ENSG00000165288	23577	46	-4348.65	0.97487	0.02513	0	0	0.09562	1	0.09562	1	0.09562	1	1	1
ENSG00000138182	23586	68	-314.087	1	0	0	0	0.14859	1	0.14859	1	0.14859	1	1.45038	1.45038
ENSG00000120733	23590	66	-2127.13	0.97665	0.02335	0	0	0.0095	1	0.0095	1	0.0095	1	1	1
ENSG00000188827	23596	62	-6377	0.43125	0.56875	0	0	0.09404	1	0.09404	1	0.09404	1	1	1
ENSG00000012048	23602	62	-5658.14	0.28419	0.54493	0.05857	0.11231	0.33399	1	0.33399	1	0.33399	1	1.88263	1.88263
ENSG00000132470	23608	54	-6424.99	0.72974	0.06288	0.19093	0.01645	0.05153	1	0.05153	1	0.05153	1	1	1
ENSG00000109111	23614	62	-5786.96	1	0	0	0	0.01274	1	0.01274	1	0.01274	1	1	1
ENSG00000049323	23617	64	-2114.7	0.91813	0.08187	0	0	0.0634	1	0.0634	1	0.0634	1	1	1
ENSG00000162105	23624	42	-12541.7	0.89544	0.10325	0.00118	0.00014	0.0756	1	0.0756	1	0.0756	1	5.48762	5.48762
ENSG00000205726	23635	62	-4248.01	0.89083	0.10917	0	0	0.03804	1	0.03804	1	0.03804	1	1	1
ENSG00000124782	23637	58	-11758.7	0.9137	0.08024	0.00557	0.00049	0.06078	1	0.06078	1	0.06078	1	482.496	482.496
ENSG00000172037	23640	62	-3318.58	0.74155	0.15331	0.08712	0.01801	0.09752	1	0.09752	1	0.09752	1	1	1
ENSG00000005379	23642	56	-2429.37	0.56741	0.20546	0.16675	0.06038	0.14399	1	0.14399	1	0.14399	1	1.75196	1.75196
ENSG00000128833	23651	72	-517.016	0	0	0.96042	0.03958	0.01019	1	0.01019	1	0.01019	1	999	999
ENSG00000073614	23657	62	-157.253	0.63243	0.25313	0.08173	0.03271	0.01632	1	0.01632	1	0.01632	1	1	1
ENSG00000197893	23663	72	-2261.12	0.52964	0.05724	0.37283	0.04029	0.0586	1	0.0586	1	0.0586	1	1.25551	1.25551
ENSG00000163939	23666	72	-77.9699	1	0	0	0	0.31416	1	0.31416	1	0.31416	1	1.05249	1.05249
ENSG00000104067	23667	66	-706.676	0.82739	0.17261	0	0	0.00301	1	0.00301	1	0.00301	1	1	1
	23678	38	-11627.9	0.6488	0.34166	0.00625	0.00329	0.14757	1	0.14757	1	0.14757	1	1	1
ENSG00000136383	23680	50	-8869.91	0.62203	0.28887	0.06085	0.02826	0.09041	1	0.09041	1	0.09041	1	4.55084	4.55084
ENSG00000174718	23688	54	-10194.1	0.49524	0.44675	0.0305	0.02751	0.18209	1	0.18209	1	0.18209	1	1	1
ENSG00000079841	23697	60	-3703.4	0.90847	0.07991	0.01068	0.00094	0.03855	1	0.03855	1	0.03855	1	9.0281	9.0281
ENSG00000146414	23710	66	-1853.8	0.96	0.04	0	0	0.01919	1	0.01919	1	0.01919	1	1	1
ENSG00000099139	23713	60	-2350.62	0.87421	0.00725	0.11757	0.00097	0.00856	1	0.00856	1	0.00856	1	1	1
ENSG00000127616	23715	56	-3566.1	0.99987	0.00013	0	0	0.04915	1	0.04915	1	0.04915	1	1	1
ENSG00000183337	23716	70	-3542.68	0.93874	0.06126	0	0	0.1401	1	0.1401	1	0.1401	1	1	1
ENSG00000047365	23720	66	-5448.15	0.60564	0.18224	0.16305	0.04907	0.08068	1	0.08068	1	0.08068	1	1	1
ENSG00000085185	23722	60	-9387.95	0.89999	0.10001	0	0	0.06768	1	0.06768	1	0.06768	1	1	1
ENSG00000140853	23724	46	-6782.23	0.66922	0.33078	0	0	0.14629	1	0.14629	1	0.14629	1	1	1
ENSG00000137337	23736	44	-14998.2	0.50034	0.49966	0	0	0.12338	1	0.12338	1	0.12338	1	1	1
ENSG00000116731	23737	66	-8100.84	0.87085	0.12184	0.00641	0.0009	0.04154	1	0.04154	1	0.04154	1	1	1
ENSG00000204248	23763	52	-11860.2	0.91978	0.08022	0	0	0.06183	1	0.06183	1	0.06183	1	1	1
ENSG00000088827	23774	60	-5287.59	0.75482	0.23562	0.00729	0.00227	0.14449	1	0.14449	1	0.14449	1	10.1385	10.1385
ENSG00000077063	23779	66	-2807.43	0.4488	0.0989	0.37063	0.08167	0.1063	1	0.1063	1	0.1063	1	1	1
ENSG00000080573	23780	46	-7895.18	0.75134	0.21251	0.02818	0.00797	0.05419	1	0.05419	1	0.05419	1	5.39455	5.39455
ENSG00000110076	23787	44	-3089.52	0.981	0.019	0	0	0.03552	1	0.03552	1	0.03552	1	1	1
ENSG00000182871	23789	36	-4922.09	0.83097	0.14787	0.01796	0.0032	0.11009	1	0.11009	1	0.11009	1	1.3625	1.3625
ENSG00000137145	23804	58	-4656.87	0.66064	0.2533	0.06221	0.02385	0.08153	1	0.08153	1	0.08153	1	1	1
ENSG00000170832	23815	64	-9.17362	1	0	0	0	0	1	0	1	0	1	1.03108	1.03108
ENSG00000139116	23816	66	-217.39	1	0	0	0	0.01539	1	0.01539	1	0.01539	1	1.05	1.05
ENSG00000005108	23817	66	-1616.56	0.86394	0.09239	0.03945	0.00422	0.09009	1	0.09009	1	0.09009	1	999	999
ENSG00000079308	23822	50	-3986.4	0.97263	0.02737	0	0	0.03106	1	0.03106	1	0.03106	1	1	1
ENSG00000154265	23824	56	-3651.09	0.86513	0.13487	0	0	0.12352	1	0.12352	1	0.12352	1	1	1
ENSG00000104885	23825	50	-10862.1	0.9304	0.06669	0.00271	0.00019	0.06002	1	0.06002	1	0.06002	1	161.267	161.267
ENSG00000125676	23833	64	-1055.07	0.98205	0.01795	0	0	0.02139	1	0.02139	1	0.02139	1	1	1
ENSG00000128881	23835	58	-6682.02	0.75581	0.21865	0.01981	0.00573	0.17887	1	0.17887	1	0.17887	1	1.65701	1.65701
ENSG00000146426	23837	66	-4138.75	0.7179	0.02538	0.24795	0.00877	0.0443	1	0.0443	1	0.0443	1	1	1
ENSG00000135862	23838	68	-5095.39	0.9309	0.04365	0.02431	0.00114	0.05964	1	0.05964	1	0.05964	1	1	1
ENSG00000136546	23842	56	-8849.09	0.55114	0.33029	0.07414	0.04443	0.13198	1	0.13198	1	0.13198	1	1	1
ENSG00000162337	23851	50	-6184.94	0.98459	0.01541	0	0	0.01769	1	0.01769	1	0.01769	1	1	1
ENSG00000115568	23854	60	-13313.3	0.81119	0.14933	0.03334	0.00614	0.03919	1	0.03919	1	0.03919	1	1	1
ENSG00000171502	23862	58	-2191.58	0.61314	0.24013	0.10544	0.04129	0.09151	1	0.09151	1	0.09151	1	15.0348	15.0348
ENSG00000169855	23876	68	-776.633	0.91403	0.08597	0	0	0.06094	1	0.06094	1	0.06094	1	1	1
ENSG00000118898	23881	54	-9773.64	0.86136	0.05562	0.07798	0.00504	0.03893	1	0.03893	1	0.03893	1	1	1
ENSG00000143199	23886	68	-568.832	0.85055	0.14945	0	0	0.04923	1	0.04923	1	0.04923	1	1	1
ENSG00000106571	23887	60	-9112.33	0.85609	0.10826	0.03164	0.004	0.04701	1	0.04701	1	0.04701	1	1	1
ENSG00000166763	23889	56	-3648.1	0.80565	0.06358	0.12121	0.00957	0.06292	1	0.06292	1	0.06292	1	1	1
ENSG00000165494	23890	70	-9772.25	0.78064	0.13305	0.07374	0.01257	0.04526	1	0.04526	1	0.04526	1	1	1
ENSG00000002746	23894	64	-2139.66	0.76555	0.23445	0	0	0.0177	1	0.0177	1	0.0177	1	1	1
ENSG00000110427	23895	48	-6024.58	0.48101	0.51899	0	0	0.08623	1	0.08623	1	0.08623	1	1	1
ENSG00000156299	23899	62	-4125.8	0.90976	0.03617	0.052	0.00207	0.02198	1	0.02198	1	0.02198	1	1	1
ENSG00000114867	23903	60	-6172.86	0.84755	0.13757	0.01281	0.00208	0.08554	1	0.08554	1	0.08554	1	6.54759	6.54759
ENSG00000142599	23911	64	-2645.2	0.78388	0.05232	0.15356	0.01025	0.04332	1	0.04332	1	0.04332	1	1	1
ENSG00000121753	23918	58	-12392.4	0.97757	0.02243	0	0	0.05803	1	0.05803	1	0.05803	1	1	1
ENSG00000107554	23926	64	-3173.79	0.55644	0.28871	0.10195	0.0529	0.08922	1	0.08922	1	0.08922	1	3.16585	3.16585
ENSG00000066084	23927	68	-1896.54	0.97863	0.02137	0	0	0.00655	1	0.00655	1	0.00655	1	1	1
ENSG00000023287	23933	60	-3669.71	0.81875	0.18125	0	0	0.06691	1	0.06691	1	0.06691	1	1	1
ENSG00000128908	23948	68	-79.6609	1	0	0	0	0.0166	1	0.0166	1	0.0166	1	1.16272	1.16272
ENSG00000159082	23950	64	-315.288	0	0	0.5617	0.4383	0.10806	1	0.10806	1	0.10806	1	1	1
ENSG00000080503	23962	68	-1146.81	0.92358	0.0313	0.04364	0.00148	0.03934	1	0.03934	1	0.03934	1	1	1
ENSG00000050555	23964	52	-10681.8	0.65602	0.20318	0.10751	0.0333	0.10642	1	0.10642	1	0.10642	1	1	1
ENSG00000090006	23970	46	-1005.86	0	0	0.94972	0.05028	0.05044	1	0.05044	1	0.05044	1	1	1
ENSG00000095777	23993	62	-2272.39	0.94856	0.04171	0.00933	0.00041	0.07369	1	0.07369	1	0.07369	1	1	1
ENSG00000117139	23996	68	-4895.45	0.6268	0.0282	0.33015	0.01485	0.0724	1	0.0724	1	0.0724	1	1	1
ENSG00000011451	23998	48	-12941.8	0.76818	0.19939	0.02575	0.00668	0.08028	1	0.08028	1	0.08028	1	1	1
ENSG00000169436	23999	50	-1839.17	0.70125	0.14566	0.12676	0.02633	0.06909	1	0.06909	1	0.06909	1	2.80037	2.80037
ENSG00000154309	24014	56	-13401.9	0.95333	0.04667	0	0	0.0216	1	0.0216	1	0.0216	1	1	1
ENSG00000069431	24017	62	-2046.81	0.38262	0.57392	0.01738	0.02608	0.00216	1	0.00216	1	0.00216	1	1	1
ENSG00000198604	24018	62	-1915.82	0.91504	0.08496	0	0	0.0493	1	0.0493	1	0.0493	1	1	1
ENSG00000132694	24020	62	-349.4	0.92916	0.07084	0	0	0.01844	1	0.01844	1	0.01844	1	1	1
ENSG00000102908	24026	66	-1607.8	0.79768	0.05725	0.13535	0.00971	0.10136	1	0.10136	1	0.10136	1	1	1
ENSG00000130559	24027	50	-15368.7	0.76793	0.12981	0.08747	0.01479	0.04958	1	0.04958	1	0.04958	1	1.45655	1.45655
ENSG00000143702	24030	56	-2913.59	0.82397	0.14956	0.0224	0.00407	0.06038	1	0.06038	1	0.06038	1	4.59939	4.59939
ENSG00000134160	24032	56	-1318.91	0.948	0.052	0	0	0.07105	1	0.07105	1	0.07105	1	1	1
ENSG00000160007	24038	66	-6717.6	0.94059	0.01808	0.04055	0.00078	0.01187	1	0.01187	1	0.01187	1	1	1
ENSG00000100852	24040	60	-3531.98	0.97124	0.02446	0.0042	0.00011	0.03093	1	0.03093	1	0.03093	1	116.627	116.627
ENSG00000084636	24041	62	-1702.27	0.7167	0.2833	0	0	0.04837	1	0.04837	1	0.04837	1	1	1
ENSG00000074054	24042	70	-13.8803	1	0	0	0	0	1	0	1	0	1	1.33512	1.33512
ENSG00000161996	24044	30	-16340.3	0.86176	0.13566	0.00222	0.00035	0.1076	1	0.1076	1	0.1076	1	999	999
ENSG00000120318	24046	50	-5214.83	0.64254	0.15006	0.16813	0.03927	0.09391	1	0.09391	1	0.09391	1	1.26616	1.26616
ENSG00000132688	24048	46	-3452.78	0.49764	0.4149	0.04769	0.03976	0.23521	1	0.23521	1	0.23521	1	999	999
ENSG00000196914	24051	62	-536.863	1	0	0	0	0.02729	1	0.02729	1	0.02729	1	1	1
ENSG00000105613	24054	50	-6016.27	0.99661	0.00339	0	0	0.0178	1	0.0178	1	0.0178	1	1	1
ENSG00000103222	24060	30	-13052.2	0.9427	0.0573	0	0	0.04492	1	0.04492	1	0.04492	1	1	1
ENSG00000126012	24064	60	-2904.87	0.9789	0.0211	0	0	0.02924	1	0.02924	1	0.02924	1	1	1
ENSG00000163781	24068	66	-2167.76	0.87375	0.12625	0	0	0.07553	1	0.07553	1	0.07553	1	1	1
ENSG00000150086	24079	66	-64.5975	1	0	0	0	0	1	0	1	0	1	1.84785	1.84785
ENSG00000136628	24080	70	-1838.78	0.87809	0.12191	0	0	0.024	1	0.024	1	0.024	1	1	1
ENSG00000109756	24083	66	-5267.81	0.80957	0.04974	0.13255	0.00814	0.05413	1	0.05413	1	0.05413	1	1	1
ENSG00000150471	24090	60	-408.701	1	0	0	0	0.03692	1	0.03692	1	0.03692	1	1	1
ENSG00000165240	24094	34	-15739.9	0.76246	0.15179	0.07151	0.01424	0.06006	1	0.06006	1	0.06006	1	1	1
ENSG00000082516	24099	66	-1160.53	0.95395	0.04605	0	0	0.05872	1	0.05872	1	0.05872	1	1	1
ENSG00000021776	24108	50	-7412.64	0.9074	0.02859	0.06205	0.00195	0.02217	1	0.02217	1	0.02217	1	1	1
ENSG00000162591	24109	40	-11392.8	0.81088	0.17401	0.01245	0.00267	0.0709	1	0.0709	1	0.0709	1	1	1
ENSG00000006071	24112	62	-2168.68	0.957	0.02172	0.0208	0.00047	0.03367	1	0.03367	1	0.03367	1	10.1694	10.1694
ENSG00000168916	24113	68	-2303.55	0.4242	0.01784	0.53543	0.02252	0.05262	1	0.05262	1	0.05262	1	1	1
ENSG00000186174	24129	44	-5850.54	0.87291	0.0578	0.06499	0.0043	0.04512	1	0.04512	1	0.04512	1	1	1
	24153	38	-10096.6	0.78975	0.12601	0.07265	0.01159	0.10011	1	0.10011	1	0.10011	1	1	1
ENSG00000140396	24155	66	-5122.23	0.93125	0.06875	0	0	0.05159	1	0.05159	1	0.05159	1	1	1
ENSG00000117114	24156	68	-1209.32	0.98396	0.01604	0	0	0.00533	1	0.00533	1	0.00533	1	1	1
ENSG00000204262	24164	68	-580.813	0.73494	0.18116	0.06731	0.01659	0.02017	1	0.02017	1	0.02017	1	1	1
ENSG00000146950	24171	52	-6172.4	0.64135	0.25638	0.07306	0.02921	0.14973	1	0.14973	1	0.14973	1	1	1
ENSG00000075702	24178	54	-6547.07	0.7206	0.21381	0.05059	0.01501	0.04711	1	0.04711	1	0.04711	1	1	1
ENSG00000225830	24179	62	-9810.51	0.44079	0.55921	0	0	0.1607	1	0.1607	1	0.1607	1	1	1
ENSG00000198853	24182	60	-7007.46	0.8996	0.1004	0	0	0.0793	1	0.0793	1	0.0793	1	1	1
ENSG00000164715	24185	72	-7309.81	0.85246	0.13396	0.01174	0.00185	0.0605	1	0.0605	1	0.0605	1	14.1233	14.1233
ENSG00000183454	24186	62	-3632.21	0.90829	0.05913	0.03059	0.00199	0.04505	1	0.04505	1	0.04505	1	1	1
ENSG00000164741	24194	70	-3797.85	0.83728	0.16272	0	0	0.08577	1	0.08577	1	0.08577	1	1	1
ENSG00000167258	24198	68	-2085.9	0.80156	0.19844	0	0	0.02698	1	0.02698	1	0.02698	1	1	1
ENSG00000182253	24207	54	-14555.7	0.6927	0.28123	0.01854	0.00753	0.11645	1	0.11645	1	0.11645	1	21.0237	21.0237
ENSG00000067141	24222	72	-812.382	1	0	0	0	0.00129	1	0.00129	1	0.00129	1	1	1
ENSG00000171456	24229	60	-13897.4	0.54793	0.44362	0.00467	0.00378	0.1087	1	0.1087	1	0.1087	1	13.246	13.246
ENSG00000072071	24230	58	-2641.61	0.98402	0	0.01598	0	0.0079	1	0.0079	1	0.0079	1	1	1
ENSG00000196730	24233	66	-1347.2	1	0	0	0	0.03585	1	0.03585	1	0.03585	1	63.3141	63.3141
ENSG00000084676	24239	72	-914.538	0.92538	0.07462	0	0	0.09516	1	0.09516	1	0.09516	1	1	1
ENSG00000171219	24240	52	-8570.52	0.9011	0.0989	0	0	0.05695	1	0.05695	1	0.05695	1	1	1
ENSG00000180182	24241	52	-2690.84	0.95867	0.00724	0.03383	0.00026	0.02221	1	0.02221	1	0.02221	1	1	1
ENSG00000137802	24244	66	-5329.75	0.88364	0.11636	0	0	0.06033	1	0.06033	1	0.06033	1	1	1
ENSG00000121210	24247	66	-4164.66	0.70288	0.27637	0.01489	0.00586	0.19599	1	0.19599	1	0.19599	1	56.7542	56.7542
ENSG00000184347	24248	60	-2002.92	0.96305	0.0262	0.01047	0.00028	0.04592	1	0.04592	1	0.04592	1	1	1
ENSG00000142185	24249	44	-3208.32	0.8092	0.14856	0.03569	0.00655	0.09661	1	0.09661	1	0.09661	1	1	1
ENSG00000009954	24254	64	-2230.69	0.96968	0.03032	0	0	0.01022	1	0.01022	1	0.01022	1	1	1
ENSG00000163539	24255	64	-1846.95	1	0	0	0	0.01693	1	0.01693	1	0.01693	1	1.04593	1.04593
ENSG00000134775	24258	46	-4411.58	0.72795	0.24418	0.02087	0.007	0.03628	1	0.03628	1	0.03628	1	1.72153	1.72153
ENSG00000083642	24259	60	-2721.92	1	0	0	0	0.00591	1	0.00591	1	0.00591	1	1	1
ENSG00000116128	24269	62	-2105.22	0.80608	0.02943	0.15869	0.00579	0.09322	1	0.09322	1	0.09322	1	1	1
ENSG00000121101	24272	64	-874.74	0	0	0.66045	0.33955	0.08609	1	0.08609	1	0.08609	1	999	999
ENSG00000151276	24273	62	-6590.18	0.95951	0.04049	0	0	0.05698	1	0.05698	1	0.05698	1	1	1
ENSG00000163820	24276	62	-3800.53	0.78812	0.21188	0	0	0.09925	1	0.09925	1	0.09925	1	1	1
ENSG00000100578	24278	60	-3786.41	0.17787	0.08969	0.48691	0.24553	0.08965	1	0.08965	1	0.08965	1	1	1
ENSG00000130508	24280	60	-101.009	0.74952	0.24994	0.00041	0.00014	0	1	0	1	0	1	1	1
ENSG00000149639	24281	52	-12926.9	0.97374	0.02626	0	0	0.02008	1	0.02008	1	0.02008	1	1	1
ENSG00000095015	24286	64	-10227.8	0.82181	0.17819	0	0	0.08449	1	0.08449	1	0.08449	1	1	1
ENSG00000108821	24290	52	-3323.56	0.64239	0.09552	0.22816	0.03393	0.0491	1	0.0491	1	0.0491	1	1	1
ENSG00000114857	24295	66	-1454.57	1	0	0	0	0.02915	1	0.02915	1	0.02915	1	1	1
ENSG00000124574	24298	50	-13909.1	0.81926	0.18074	0	0	0.0775	1	0.0775	1	0.0775	1	1	1
ENSG00000090615	24304	58	-3489.45	0.86421	0.10507	0.0274	0.00333	0.02666	1	0.02666	1	0.02666	1	998.987	998.987
ENSG00000124789	24316	70	-1738.09	0.62876	0.1746	0.15391	0.04274	0.13431	1	0.13431	1	0.13431	1	1	1
ENSG00000154783	24317	54	-9299.4	0.74082	0.2088	0.0393	0.01108	0.0649	1	0.0649	1	0.0649	1	1	1
ENSG00000143442	24319	68	-3748.15	0.84416	0.15584	0	0	0.02995	1	0.02995	1	0.02995	1	1	1
ENSG00000175899	24334	46	-4766.15	0.47565	0.27128	0.16116	0.09191	0.08994	1	0.08994	1	0.08994	1	1	1
ENSG00000164080	24351	60	-4054.98	0.8154	0.06112	0.11486	0.00861	0.08365	1	0.08365	1	0.08365	1	1	1
ENSG00000198837	24354	52	-16395.4	0.87125	0.12288	0.00514	0.00073	0.05042	1	0.05042	1	0.05042	1	1	1
ENSG00000151458	24357	62	-2648.41	1	0	0	0	0.00731	1	0.00731	1	0.00731	1	1	1
ENSG00000124151	24361	72	-16.6114	0.54763	0.30327	0.09595	0.05314	0.95238	1	0.95238	1	0.95238	1	1.05	1.05
ENSG00000065618	24364	58	-5328.27	0.73116	0.18002	0.07127	0.01755	0.06949	1	0.06949	1	0.06949	1	1	1
ENSG00000047188	24371	62	-1054.05	0.96259	0.03741	0	0	0.03248	1	0.03248	1	0.03248	1	1	1
ENSG00000147050	24378	60	-2769.27	0.60297	0.39703	0	0	0.06039	1	0.06039	1	0.06039	1	1	1
ENSG00000168137	24379	68	-1939.78	0.72609	0.06014	0.19742	0.01635	0.05535	1	0.05535	1	0.05535	1	2.92366	2.92366
ENSG00000111077	24383	52	-6871.9	0.8872	0.10625	0.00585	0.0007	0.08301	1	0.08301	1	0.08301	1	11.6335	11.6335
ENSG00000158352	24387	66	-4516.17	0.5235	0.25458	0.14931	0.07261	0.12977	1	0.12977	1	0.12977	1	3.10945	3.10945
ENSG00000145246	24392	62	-1198.34	0.83323	0.08866	0.0706	0.00751	0.04779	1	0.04779	1	0.04779	1	1.1785	1.1785
ENSG00000078269	24394	62	-1225.12	0.79319	0.20681	0	0	0.06656	1	0.06656	1	0.06656	1	1	1
ENSG00000180263	24395	68	-12371.1	0.60448	0.39552	0	0	0.12952	1	0.12952	1	0.12952	1	1	1
ENSG00000185920	24398	58	-4514.93	0.90152	0.08376	0.01347	0.00125	0.05243	1	0.05243	1	0.05243	1	45.8528	45.8528
ENSG00000121741	24413	58	-316.719	0.86591	0.13409	0	0	0.00497	1	0.00497	1	0.00497	1	1	1
ENSG00000108797	24416	58	-5680.12	0.97156	0.02844	0	0	0.02611	1	0.02611	1	0.02611	1	1	1
ENSG00000089250	24436	50	-3831.95	0.86489	0.02527	0.10672	0.00312	0.01617	1	0.01617	1	0.01617	1	64.4544	64.4544
ENSG00000031081	24442	68	-7431.39	0.64237	0.35763	0	0	0.06593	1	0.06593	1	0.06593	1	1	1
ENSG00000165392	24467	64	-24.8519	0	1	0	0	0	1	0	1	0	1	1	1
ENSG00000149308	24469	62	-8426.65	0	0	0.73054	0.26946	0.24754	1	0.24754	1	0.24754	1	294.567	294.567
ENSG00000147130	24473	56	-1181.42	1	0	0	0	0.00779	1	0.00779	1	0.00779	1	1	1
ENSG00000141867	24478	50	-4928.11	0.86798	0.13202	0	0	0.04384	1	0.04384	1	0.04384	1	1	1
ENSG00000099954	24481	54	-6393.91	0.60841	0.20357	0.14088	0.04714	0.14597	1	0.14597	1	0.14597	1	1	1
ENSG00000140443	24491	58	-1455.55	0.95266	0	0.04734	0	0.0325	1	0.0325	1	0.0325	1	1	1
ENSG00000110274	24493	58	-1374.76	0.41151	0.36408	0.11906	0.10534	0.15524	1	0.15524	1	0.15524	1	1	1
ENSG00000134318	24495	66	-3328.09	0.99801	0.00199	0	0	0.03174	1	0.03174	1	0.03174	1	1	1
ENSG00000109685	24496	60	-1737.15	0.98981	0.01019	0	0	0.02824	1	0.02824	1	0.02824	1	1	1
ENSG00000143970	24500	74	-5786.8	0.79882	0.20118	0	0	0.10914	1	0.10914	1	0.10914	1	1	1
ENSG00000180357	24502	68	-6599.23	0.88211	0.07323	0.04124	0.00342	0.04878	1	0.04878	1	0.04878	1	1.21003	1.21003
ENSG00000099814	24505	46	-10507.2	0.79504	0.18941	0.01256	0.00299	0.12763	1	0.12763	1	0.12763	1	16.7072	16.7072
ENSG00000137831	24506	62	-10952.2	0.77967	0.18707	0.02683	0.00644	0.11252	1	0.11252	1	0.11252	1	4.4366	4.4366
ENSG00000130779	24508	68	-1683.88	0.6651	0.3349	0	0	0.16231	1	0.16231	1	0.16231	1	1	1
ENSG00000163872	24510	70	-51.6872	1	0	0	0	0.23008	1	0.23008	1	0.23008	1	1	1
ENSG00000102189	24513	62	-1172.21	0	0	0.65002	0.34998	0.04453	1	0.04453	1	0.04453	1	999	999
ENSG00000094975	24516	54	-1002.83	0.82855	0.02603	0.14099	0.00443	0.01154	1	0.01154	1	0.01154	1	1	1
ENSG00000176927	24524	48	-6405.93	0.52152	0.47848	0	0	0.19804	1	0.19804	1	0.19804	1	1	1
ENSG00000163214	24541	60	-3984.72	0.61066	0.13496	0.20833	0.04604	0.11067	1	0.11067	1	0.11067	1	1	1
ENSG00000136709	24547	62	-858.962	1	0	0	0	0.01389	1	0.01389	1	0.01389	1	1	1
ENSG00000197299	24548	64	-4479.2	0.56096	0.43904	0	0	0.12465	1	0.12465	1	0.12465	1	1	1
ENSG00000139218	24555	62	-12795.4	0.74213	0.25152	0.00474	0.00161	0.15696	1	0.15696	1	0.15696	1	16.6814	16.6814
ENSG00000105227	24559	56	-6896.81	0.80866	0.17295	0.01516	0.00324	0.09798	1	0.09798	1	0.09798	1	20.3689	20.3689
ENSG00000120278	24579	62	-2869.2	0.73313	0.26687	0	0	0.10135	1	0.10135	1	0.10135	1	1	1
ENSG00000154310	24582	70	-2225.64	0.97707	0.0088	0.01401	0.00013	0.01616	1	0.01616	1	0.01616	1	10.3405	10.3405
ENSG00000151687	24583	62	-3126.1	0.77401	0.18728	0.03117	0.00754	0.11877	1	0.11877	1	0.11877	1	28.5171	28.5171
ENSG00000186635	24586	52	-4148.97	0.92602	0.07398	0	0	0.05865	1	0.05865	1	0.05865	1	1	1
ENSG00000123607	24591	52	-5663.99	0.93149	0.06851	0	0	0.09472	1	0.09472	1	0.09472	1	1	1
ENSG00000163808	24595	66	-5741.92	0.65878	0.12861	0.17789	0.03473	0.10108	1	0.10108	1	0.10108	1	2.2604	2.2604
ENSG00000204624	24602	54	-5000.18	0.96782	0.02178	0.01017	0.00023	0.02283	1	0.02283	1	0.02283	1	17.4825	17.4825
ENSG00000156802	24603	64	-973.95	0.98074	0.01926	0	0	0.02561	1	0.02561	1	0.02561	1	1	1
ENSG00000181827	24604	68	-7419.39	0.91454	0.07866	0.00626	0.00054	0.09304	1	0.09304	1	0.09304	1	644.068	644.068
ENSG00000113810	24614	60	-7049.06	0.90259	0.09741	0	0	0.05353	1	0.05353	1	0.05353	1	1	1
ENSG00000165115	24618	44	-7965.72	0.84169	0.14055	0.01522	0.00254	0.111	1	0.111	1	0.111	1	9.05717	9.05717
ENSG00000198795	24622	66	-6823.31	1	0	0	0	0.00748	1	0.00748	1	0.00748	1	1	1
ENSG00000019144	24630	58	-2222.68	0.86968	0.06046	0.06532	0.00454	0.08137	1	0.08137	1	0.08137	1	1	1
ENSG00000140323	24632	58	-7633.68	0.76342	0.23658	0	0	0.09328	1	0.09328	1	0.09328	1	1	1
ENSG00000067248	24648	64	-2180.48	0.89909	0.10091	0	0	0.07505	1	0.07505	1	0.07505	1	1	1
ENSG00000115904	24652	64	-2019.84	1	0	0	0	0.03463	1	0.03463	1	0.03463	1	1	1
ENSG00000032444	24685	58	-3438.79	0.94726	0.03789	0.01428	0.00057	0.01215	1	0.01215	1	0.01215	1	1	1
ENSG00000103404	24710	52	-8431.99	0.83152	0.14842	0.01702	0.00304	0.12011	1	0.12011	1	0.12011	1	4.79896	4.79896
ENSG00000100485	24711	70	-1830.32	0.7397	0.14157	0.09966	0.01907	0.05576	1	0.05576	1	0.05576	1	1.03266	1.03266
ENSG00000054690	24713	64	-4582.92	0.84588	0.09344	0.05464	0.00604	0.12514	1	0.12514	1	0.12514	1	1	1
ENSG00000104728	24740	58	-1417.68	0	0	0.91631	0.08369	0.08703	1	0.08703	1	0.08703	1	999	999
ENSG00000102935	24741	62	-2756.53	1	0	0	0	0.0058	1	0.0058	1	0.0058	1	1	1
ENSG00000165757	24742	56	-14868.7	0.46675	0.19042	0.24349	0.09934	0.16466	1	0.16466	1	0.16466	1	1	1
	24746	52	-1894.97	0.93017	0.05764	0.01148	0.00071	0.04911	1	0.04911	1	0.04911	1	1	1
ENSG00000121892	24751	56	-1233.63	0.78354	0	0.21646	0	0.00547	1	0.00547	1	0.00547	1	1	1
ENSG00000150627	24754	64	-36.0763	1	0	0	0	0.02582	1	0.02582	1	0.02582	1	1	1
ENSG00000204120	24766	64	-704.067	0.7611	0.13165	0.09143	0.01582	0.01892	1	0.01892	1	0.01892	1	1.09642	1.09642
ENSG00000170456	24769	58	-3686.61	0.96197	0.03803	0	0	0.04261	1	0.04261	1	0.04261	1	1	1
ENSG00000154134	24772	56	-4621.43	0.7742	0.21288	0.01014	0.00279	0.24647	1	0.24647	1	0.24647	1	8.16131	8.16131
ENSG00000102290	24783	46	-11201.8	0.83108	0.16892	0	0	0.11204	1	0.11204	1	0.11204	1	1	1
	24806	62	-2560.29	1	0	0	0	0.00704	1	0.00704	1	0.00704	1	1	1
ENSG00000020181	24810	50	-2786.02	0.93489	0.04098	0.02312	0.00101	0.03206	1	0.03206	1	0.03206	1	7.90747	7.90747
ENSG00000100813	24811	62	-3196.64	0.6818	0.3182	0	0	0.13314	1	0.13314	1	0.13314	1	1	1
ENSG00000138347	24812	64	-3539.14	0.77537	0.13829	0.07327	0.01307	0.0749	1	0.0749	1	0.0749	1	7.16854	7.16854
ENSG00000091129	24817	70	-1452.11	1	0	0	0	0.01048	1	0.01048	1	0.01048	1	1	1
ENSG00000122482	24818	70	-6477.03	0.77564	0.22436	0	0	0.16405	1	0.16405	1	0.16405	1	1	1
ENSG00000204291	24832	48	-11223.6	0.72238	0.22755	0.03807	0.01199	0.07908	1	0.07908	1	0.07908	1	1.71242	1.71242
ENSG00000141503	24838	58	-2827.53	0.97048	0.02952	0	0	0.0174	1	0.0174	1	0.0174	1	1	1
ENSG00000115548	24852	64	-5791.58	0.82953	0.17047	0	0	0.06076	1	0.06076	1	0.06076	1	1	1
ENSG00000168056	24858	42	-8272.46	0.93084	0.06916	0	0	0.04733	1	0.04733	1	0.04733	1	1	1
ENSG00000172046	24859	66	-4683.7	0.8456	0.0503	0.09826	0.00584	0.04306	1	0.04306	1	0.04306	1	1	1
ENSG00000092853	24861	66	-2008.07	0.71595	0.1571	0.1041	0.02284	0.0581	1	0.0581	1	0.0581	1	1	1
ENSG00000168026	24874	58	-1661.67	0	0	0.87283	0.12717	0.17884	1	0.17884	1	0.17884	1	1	1
ENSG00000172349	24881	54	-1749.62	0.67443	0.27552	0.03553	0.01452	0.13125	1	0.13125	1	0.13125	1	1	1
ENSG00000104447	24887	68	-54.9824	0.99996	0	4e-05	0	0.005	1	0.005	1	0.005	1	1.03319	1.03319
ENSG00000130287	24893	44	-5953.7	0.54722	0.38105	0.04228	0.02944	0.176	1	0.176	1	0.176	1	1	1
ENSG00000186716	24899	48	-3370.26	0.97247	0.02753	0	0	0.01765	1	0.01765	1	0.01765	1	1	1
ENSG00000169375	24913	68	-4953.68	0.99527	0.00473	0	0	0.02436	1	0.02436	1	0.02436	1	1	1
ENSG00000089177	24920	54	-911.02	0.97661	0.02339	0	0	0.05267	1	0.05267	1	0.05267	1	1	1
ENSG00000106346	24941	62	-9720.11	0.40527	0.17789	0.28969	0.12716	0.1604	1	0.1604	1	0.1604	1	1	1
ENSG00000166716	24948	60	-9616.43	0.63722	0.1605	0.16158	0.0407	0.07675	1	0.07675	1	0.07675	1	1	1
ENSG00000101384	24958	72	-4567.71	0.94328	0.04633	0.0099	0.00049	0.01985	1	0.01985	1	0.01985	1	1	1
ENSG00000136111	24962	58	-1760.34	0.76691	0.17787	0.04482	0.0104	0.07132	1	0.07132	1	0.07132	1	3.09088	3.09088
ENSG00000027644	24963	52	-6958.96	0.92105	0.07895	0	0	0.05693	1	0.05693	1	0.05693	1	1	1
ENSG00000196586	24964	70	-262.22	1	0	0	0	0	1	0	1	0	1	1	1
	24965	58	-8433.88	0.82204	0.16578	0.01014	0.00204	0.08204	1	0.08204	1	0.08204	1	135.312	135.312
ENSG00000074657	24969	58	-1624.3	0.8874	0.05231	0.05693	0.00336	0.04077	1	0.04077	1	0.04077	1	1.08092	1.08092
ENSG00000081237	24975	56	-7395.79	0.5977	0.30868	0.06173	0.03188	0.09712	1	0.09712	1	0.09712	1	1.01278	1.01278
ENSG00000115687	24977	48	-12209.9	0.49104	0.27497	0.14999	0.08399	0.07406	1	0.07406	1	0.07406	1	1	1
ENSG00000173175	24988	54	-1917.19	0.93331	0.06669	0	0	0.01937	1	0.01937	1	0.01937	1	1	1
ENSG00000126562	24989	38	-8291.49	0.69301	0.18629	0.09513	0.02557	0.05991	1	0.05991	1	0.05991	1	1	1
ENSG00000151514	24991	54	-8629.06	0.90834	0.09166	0	0	0.06203	1	0.06203	1	0.06203	1	1	1
ENSG00000109436	24992	64	-2998.41	0.99265	0.00735	0	0	0.03556	1	0.03556	1	0.03556	1	1	1
ENSG00000165684	24994	42	-6101.98	0.7553	0.2447	0	0	0.08014	1	0.08014	1	0.08014	1	1	1
ENSG00000169247	24995	70	-629.833	0.96118	0.03882	0	0	0.08871	1	0.08871	1	0.08871	1	1	1
ENSG00000058335	25000	52	-3020.62	0.96749	0.03251	0	0	0.02355	1	0.02355	1	0.02355	1	1	1
ENSG00000142733	25001	64	-1909.49	0.8691	0.07208	0.05432	0.00451	0.03715	1	0.03715	1	0.03715	1	1	1
ENSG00000075391	25005	68	-230.344	1	0	0	0	0.02971	1	0.02971	1	0.02971	1	1	1
ENSG00000137601	25009	58	-951.248	0	0	0.93908	0.06092	0.03768	1	0.03768	1	0.03768	1	999	999
ENSG00000107104	25011	62	-10217.1	0.7204	0.17697	0.0824	0.02024	0.0908	1	0.0908	1	0.0908	1	1	1
ENSG00000095637	25019	62	-1664.86	0.92001	0.07999	0	0	0.05778	1	0.05778	1	0.05778	1	1	1
ENSG00000158321	25044	54	-669.886	0.94553	0.05447	0	0	0.0324	1	0.0324	1	0.0324	1	1	1
ENSG00000204842	25051	64	-1933.43	0.98335	0.01665	0	0	0.04853	1	0.04853	1	0.04853	1	1	1
ENSG00000168038	25054	32	-10298	0.80262	0.11678	0.07036	0.01024	0.09261	1	0.09261	1	0.09261	1	1	1
ENSG00000134900	25057	50	-10594	0.94217	0.0348	0.02221	0.00082	0.0332	1	0.0332	1	0.0332	1	1.78838	1.78838
ENSG00000196305	25063	56	-5692.59	0.81095	0.09562	0.08358	0.00985	0.03659	1	0.03659	1	0.03659	1	1.5125	1.5125
ENSG00000141458	25064	62	-5184.36	0.8219	0.16426	0.01154	0.00231	0.09563	1	0.09563	1	0.09563	1	998.999	998.999
ENSG00000198910	25071	58	-4813.51	0.93229	0.06771	0	0	0.07219	1	0.07219	1	0.07219	1	1	1
ENSG00000204371	25075	54	-3102.11	1	0	0	0	0.01753	1	0.01753	1	0.01753	1	1	1
ENSG00000179094	25076	60	-7603.6	0.9403	0.05291	0.00643	0.00036	0.04319	1	0.04319	1	0.04319	1	407.021	407.021
ENSG00000180815	25080	28	-9847.65	0.65921	0.08479	0.22682	0.02917	0.07409	1	0.07409	1	0.07409	1	1	1
ENSG00000141736	25089	54	-6953.65	0.8298	0.12021	0.04366	0.00633	0.0406	1	0.0406	1	0.0406	1	1	1
ENSG00000132326	25092	50	-7259.13	0.61844	0.17101	0.16495	0.04561	0.11829	1	0.11829	1	0.11829	1	1	1
ENSG00000159753	25094	54	-4046.43	0.89636	0.10364	0	0	0.09288	1	0.09288	1	0.09288	1	1	1
ENSG00000145536	25097	60	-2044.56	0.84441	0.15559	0	0	0.0379	1	0.0379	1	0.0379	1	1	1
ENSG00000130749	25100	64	-333.21	0.87031	0.12969	0	0	0.08743	1	0.08743	1	0.08743	1	1	1
ENSG00000120868	25106	68	-320.346	0.54638	0.35529	0.05958	0.03874	0.24552	1	0.24552	1	0.24552	1	1	1
ENSG00000081148	25107	62	-4170.32	0.73211	0.23613	0.02401	0.00775	0.42735	1	0.42735	1	0.42735	1	20.7512	20.7512
ENSG00000070961	25110	68	-1223.83	1	0	0	0	0.00162	1	0.00162	1	0.00162	1	1	1
ENSG00000156983	25111	70	-7215.65	0.99003	0.00997	0	0	0.02482	1	0.02482	1	0.02482	1	1	1
ENSG00000123473	25112	60	-5410.2	0.60608	0.35146	0.02688	0.01559	0.15045	1	0.15045	1	0.15045	1	1	1
ENSG00000090924	25116	50	-7835.73	0.60495	0.27008	0.0864	0.03857	0.09477	1	0.09477	1	0.09477	1	1	1
ENSG00000032219	25124	68	-2393.87	0.81368	0.18632	0	0	0.11942	1	0.11942	1	0.11942	1	1	1
ENSG00000139220	25129	70	-320.608	1	0	0	0	0	1	0	1	0	1	1	1
ENSG00000155897	25132	62	-5806.18	0.95607	0.04393	0	0	0.01672	1	0.01672	1	0.01672	1	1	1
ENSG00000171681	25137	60	-3444.99	0.46785	0.53215	0	0	0.2682	1	0.2682	1	0.2682	1	1	1
ENSG00000179270	25141	60	-10901.2	0.68032	0.30559	0.00972	0.00437	0.18729	1	0.18729	1	0.18729	1	8.91138	8.91138
ENSG00000204843	25147	60	-5516.16	0.96915	0.03085	0	0	0.03226	1	0.03226	1	0.03226	1	1	1
ENSG00000137962	25154	68	-2705.91	0.83933	0.11318	0.04184	0.00564	0.16691	1	0.16691	1	0.16691	1	56.9827	56.9827
ENSG00000135315	25158	62	-6415.9	0.52722	0.37466	0.05736	0.04076	0.23158	1	0.23158	1	0.23158	1	11.1259	11.1259
ENSG00000165458	25159	60	-3631.74	0.95185	0.00513	0.04279	0.00023	0.01744	1	0.01744	1	0.01744	1	1	1
ENSG00000157087	25167	50	-2062.5	0.97658	0.02342	0	0	0.01378	1	0.01378	1	0.01378	1	1	1
ENSG00000069712	25168	68	-2744.85	0.72341	0.27659	0	0	0.14806	1	0.14806	1	0.14806	1	1	1
ENSG00000143373	25179	54	-4499.3	0.81201	0.18799	0	0	0.05434	1	0.05434	1	0.05434	1	1	1
ENSG00000172403	25187	64	-5183.25	0.77657	0.17619	0.0385	0.00874	0.0916	1	0.0916	1	0.0916	1	1.07133	1.07133
	25191	38	-10632.2	0.92076	0.04812	0.02958	0.00155	0.01822	1	0.01822	1	0.01822	1	1	1
ENSG00000140829	25195	54	-9143.99	0.9865	0.00877	0.00468	4e-05	0.00846	1	0.00846	1	0.00846	1	1	1
ENSG00000125386	25198	58	-1017.19	0	0	0.95572	0.04428	0.11432	1	0.11432	1	0.11432	1	999	999
ENSG00000097007	25199	56	-13098.5	0.83134	0.16866	0	0	0.03695	1	0.03695	1	0.03695	1	1.00001	1.00001
ENSG00000092200	25202	56	-7017.54	0.60485	0.38273	0.0076	0.00481	0.15508	1	0.15508	1	0.15508	1	15.2707	15.2707
ENSG00000163535	25205	64	-5904.31	0.4342	0.49707	0.03204	0.03668	0.31427	1	0.31427	1	0.31427	1	10.0957	10.0957
ENSG00000184226	25207	68	-11245.3	0.9819	0.00683	0.01119	8e-05	0.01281	1	0.01281	1	0.01281	1	16.0869	16.0869
ENSG00000133657	25208	68	-986.618	0.83503	0.02838	0.1321	0.00449	0.06083	1	0.06083	1	0.06083	1	1.67452	1.67452
ENSG00000067596	25210	54	-6062.02	0.9926	0.0074	0	0	0.01313	1	0.01313	1	0.01313	1	1	1
ENSG00000145808	25211	54	-2807.55	0.92603	0.04745	0.02522	0.00129	0.05306	1	0.05306	1	0.05306	1	1	1
ENSG00000122218	25218	60	-1667.22	0.98659	0.01341	0	0	0.01999	1	0.01999	1	0.01999	1	1	1
ENSG00000143515	25219	50	-1960.47	0.98776	0.01224	0	0	0.01554	1	0.01554	1	0.01554	1	1	1
ENSG00000204351	25221	46	-17093.9	0.86776	0.10051	0.02844	0.00329	0.03505	1	0.03505	1	0.03505	1	4.05493	4.05493
ENSG00000156140	25223	58	-1237.29	0.97067	0.02933	0	0	0.01753	1	0.01753	1	0.01753	1	1	1
ENSG00000138674	25231	54	-5821.08	0.89171	0.10829	0	0	0.0636	1	0.0636	1	0.0636	1	1	1
ENSG00000110422	25236	60	-5755.9	0.88124	0.09747	0.01917	0.00212	0.06684	1	0.06684	1	0.06684	1	2.13675	2.13675
ENSG00000111961	25243	62	-4212.34	0.44973	0.44956	0.05036	0.05034	0.04478	1	0.04478	1	0.04478	1	1	1
ENSG00000198089	25252	58	-4969.93	0.50573	0.48492	0.00477	0.00457	0.16449	1	0.16449	1	0.16449	1	1	1
ENSG00000197226	25268	56	-4889.6	0.90555	0.05721	0.03502	0.00221	0.03637	1	0.03637	1	0.03637	1	4.52132	4.52132
ENSG00000184916	25273	42	-2326.05	0.78757	0.11435	0.08565	0.01244	0.04912	1	0.04912	1	0.04912	1	1	1
ENSG00000108055	25276	62	-3021.05	1	0	0	0	0.00958	1	0.00958	1	0.00958	1	1	1
ENSG00000067842	25287	52	-2542.88	0.9202	0.04811	0.03011	0.00157	0.0207	1	0.0207	1	0.0207	1	1	1
ENSG00000146648	25302	62	-3115.64	0.81854	0.14985	0.02671	0.00489	0.05025	1	0.05025	1	0.05025	1	1	1
ENSG00000119685	25309	68	-172.114	0.84373	0.15627	0	0	0.07195	1	0.07195	1	0.07195	1	3.3261	3.3261
ENSG00000064309	25313	70	-2139.35	0.73916	0.14643	0.09549	0.01892	0.09069	1	0.09069	1	0.09069	1	1	1
ENSG00000186638	25320	54	-6036.78	0.4872	0.39063	0.0678	0.05436	0.1482	1	0.1482	1	0.1482	1	1	1
ENSG00000075420	25322	72	-237.83	0.90265	0.09735	0	0	0.11584	1	0.11584	1	0.11584	1	1	1
ENSG00000134121	25326	62	-42.1672	1	0	0	0	0.04168	1	0.04168	1	0.04168	1	1	1
ENSG00000077935	25332	68	-1091.27	0.99998	0	2e-05	0	0.01778	1	0.01778	1	0.01778	1	1.0513	1.0513
ENSG00000163349	25334	68	-42.7369	0.64178	0.23086	0.09366	0.03369	0.06145	1	0.06145	1	0.06145	1	1.02011	1.02011
ENSG00000184677	25343	64	-4442.11	0.71081	0.27358	0.01127	0.00434	0.15039	1	0.15039	1	0.15039	1	4.01812	4.01812
ENSG00000087116	25354	52	-3688.34	0.95039	0.04961	0	0	0.04706	1	0.04706	1	0.04706	1	1	1
ENSG00000184611	25356	68	-3539.71	0.85452	0.07987	0.06	0.00561	0.01503	1	0.01503	1	0.01503	1	1	1
ENSG00000161270	25360	54	-1205.28	0.90648	0.04067	0.05058	0.00227	0.04671	1	0.04671	1	0.04671	1	1	1
	25362	48	-1366.87	0.83653	0.09854	0.05809	0.00684	0.07017	1	0.07017	1	0.07017	1	1	1
ENSG00000074964	25365	46	-4308.89	0.98386	0.01594	0.0002	0	0.03111	1	0.03111	1	0.03111	1	1	1
	25378	58	-3889.55	0.86128	0.12743	0.00984	0.00146	0.07233	1	0.07233	1	0.07233	1	30.1645	30.1645
ENSG00000138802	25386	58	-5239.91	0.70559	0.24587	0.036	0.01254	0.10202	1	0.10202	1	0.10202	1	1	1
ENSG00000152104	25393	60	-2418.45	0.98989	0.01011	0	0	0.03497	1	0.03497	1	0.03497	1	1	1
ENSG00000127249	25405	68	-4645.26	0.85321	0.14679	0	0	0.06066	1	0.06066	1	0.06066	1	1	1
ENSG00000135912	25408	56	-4194.34	0.90818	0.09182	0	0	0.03326	1	0.03326	1	0.03326	1	1	1
ENSG00000100767	25413	56	-4897.22	0.3921	0.29061	0.18223	0.13506	0.10697	1	0.10697	1	0.10697	1	1	1
ENSG00000119321	25436	66	-1229.76	0.51909	0.0335	0.42028	0.02713	0.09588	1	0.09588	1	0.09588	1	1	1
ENSG00000111602	25441	68	-3297.89	0.50797	0.11028	0.31366	0.0681	0.07126	1	0.07126	1	0.07126	1	1	1
ENSG00000132153	25447	58	-4786.89	0.90953	0.09042	4e-05	0	0.02862	1	0.02862	1	0.02862	1	1	1
ENSG00000065882	25453	62	-1627.12	0.85785	0.14215	0	0	0.11286	1	0.11286	1	0.11286	1	1	1
ENSG00000150347	25455	68	-16807.6	0.78235	0.16289	0.04532	0.00944	0.08688	1	0.08688	1	0.08688	1	1.85668	1.85668
ENSG00000068650	25457	60	-3290.15	0.96977	0.02703	0.00312	9e-05	0.02287	1	0.02287	1	0.02287	1	1	1
ENSG00000064651	25465	56	-1931.12	0.9333	0.03085	0.0347	0.00115	0.01273	1	0.01273	1	0.01273	1	1	1
ENSG00000145794	25473	74	-622.584	1	0	0	0	0.00666	1	0.00666	1	0.00666	1	1.07966	1.07966
ENSG00000156453	25475	48	-6827.84	0.98568	0.01432	0	0	0.01642	1	0.01642	1	0.01642	1	1	1
ENSG00000094631	25479	48	-4994.48	0.67151	0.3062	0.01531	0.00698	0.0679	1	0.0679	1	0.0679	1	43.261	43.261
ENSG00000138722	25488	60	-12812.7	0.64232	0.35768	0	0	0.20115	1	0.20115	1	0.20115	1	1	1
ENSG00000139613	25493	48	-4404.83	0.99805	0.00195	0	0	0.0229	1	0.0229	1	0.0229	1	1	1
ENSG00000058085	25498	64	-3499.28	0.78067	0.20711	0.00966	0.00256	0.16213	1	0.16213	1	0.16213	1	486.095	486.095
ENSG00000066827	25507	64	-2651.01	0.77911	0.22089	0	0	0.0351	1	0.0351	1	0.0351	1	1	1
ENSG00000133706	25514	46	-8195.54	0.89056	0.10944	0	0	0.05333	1	0.05333	1	0.05333	1	1	1
ENSG00000108509	25516	60	-2123.65	0.95563	0.04437	0	0	0.0326	1	0.0326	1	0.0326	1	1	1
ENSG00000169851	25520	60	-5966.56	0.95927	0.04073	0	0	0.03008	1	0.03008	1	0.03008	1	1	1
ENSG00000137727	25537	66	-4813.35	0.47659	0.0843	0.37311	0.066	0.14221	1	0.14221	1	0.14221	1	1.96416	1.96416
ENSG00000104218	25538	42	-5154.56	0.81339	0.18661	0	0	0.12809	1	0.12809	1	0.12809	1	1	1
ENSG00000131149	25542	54	-5521.05	0.78999	0.09161	0.10609	0.0123	0.03625	1	0.03625	1	0.03625	1	1.02481	1.02481
ENSG00000143322	25547	62	-1549.7	0.93747	0.06251	2e-05	0	0.00422	1	0.00422	1	0.00422	1	1	1
ENSG00000198730	25553	60	-7002.06	1	0	0	0	0.02994	1	0.02994	1	0.02994	1	1	1
ENSG00000166436	25563	50	-1785.19	0.80061	0.08078	0.10774	0.01087	0.04049	1	0.04049	1	0.04049	1	1	1
ENSG00000070778	25564	62	-512.028	0.82317	0.17683	0	0	0.03037	1	0.03037	1	0.03037	1	1	1
ENSG00000119139	25573	70	-2464.43	0.66157	0.21947	0.08933	0.02963	0.0982	1	0.0982	1	0.0982	1	2.52538	2.52538
ENSG00000162434	25578	64	-1776.25	0.98889	0.01111	0	0	0.01937	1	0.01937	1	0.01937	1	1	1
ENSG00000164867	25585	56	-2143.69	0.97681	0.02319	0	0	0.03462	1	0.03462	1	0.03462	1	1	1
ENSG00000172493	25587	66	-867.635	0.93684	0.06316	0	0	0.05952	1	0.05952	1	0.05952	1	1	1
ENSG00000124496	25589	62	-163.424	0.75064	0.12139	0.11016	0.01781	0.00835	1	0.00835	1	0.00835	1	1	1
ENSG00000017373	25591	56	-3195.16	0.52927	0.14526	0.25538	0.07009	0.03378	1	0.03378	1	0.03378	1	1	1
ENSG00000186340	25600	52	-9987.53	0.95544	0.03166	0.01249	0.00041	0.04769	1	0.04769	1	0.04769	1	1	1
ENSG00000076826	25605	44	-6209.82	0.96376	0.03624	0	0	0.07132	1	0.07132	1	0.07132	1	1	1
ENSG00000160949	25607	46	-21335.5	0.75644	0.23386	0.00741	0.00229	0.10376	1	0.10376	1	0.10376	1	1	1
ENSG00000072364	25613	68	-592.993	0.9112	0.0888	0	0	0.06584	1	0.06584	1	0.06584	1	1	1
ENSG00000090889	25618	50	-1010.38	0.76337	0.23663	0	0	0.08741	1	0.08741	1	0.08741	1	1	1
ENSG00000177380	25620	44	-8275.17	0.98999	0.01001	0	0	0.03984	1	0.03984	1	0.03984	1	1	1
ENSG00000170325	25648	66	-1165.2	0.99999	0	1e-05	0	0.00111	1	0.00111	1	0.00111	1	1	1
ENSG00000105409	25654	46	-6587.22	0.99613	0.00251	0.00136	0	0.00336	1	0.00336	1	0.00336	1	1	1
ENSG00000105726	25662	44	-12575.9	0.96347	0.03253	0.00386	0.00013	0.02491	1	0.02491	1	0.02491	1	998.999	998.999
ENSG00000127511	25664	58	-1441.4	1	0	0	0	0.01766	1	0.01766	1	0.01766	1	1	1
ENSG00000166689	25666	58	-1927.36	0.67146	0.10197	0.1967	0.02987	0.03305	1	0.03305	1	0.03305	1	1	1
ENSG00000196155	25668	48	-2004.06	0.86894	0.13106	0	0	0.12724	1	0.12724	1	0.12724	1	1	1
ENSG00000165699	25676	66	-5389.41	0.65804	0.20568	0.10383	0.03245	0.12162	1	0.12162	1	0.12162	1	1	1
ENSG00000156304	25677	66	-3067.15	0.76052	0.23948	0	0	0.08674	1	0.08674	1	0.08674	1	1	1
ENSG00000168453	25685	58	-11796.2	0.65094	0.34337	0.00372	0.00196	0.13346	1	0.13346	1	0.13346	1	19.9339	19.9339
ENSG00000113555	25689	60	-8296.39	0.82226	0.17774	0	0	0.07755	1	0.07755	1	0.07755	1	1	1
ENSG00000185722	25691	66	-8.44039	1	0	0	0	0.02724	1	0.02724	1	0.02724	1	1.06016	1.06016
ENSG00000007171	25698	62	-4970.02	0.88355	0.11645	0	0	0.06026	1	0.06026	1	0.06026	1	1	1
ENSG00000136848	25727	50	-1771.83	0.98639	0.01361	0	0	0.02008	1	0.02008	1	0.02008	1	1	1
ENSG00000169946	25737	66	-2008.09	0.83091	0.09614	0.06539	0.00757	0.03075	1	0.03075	1	0.03075	1	1	1
ENSG00000174233	25744	54	-4769.85	0.92292	0.06936	0.00718	0.00054	0.03352	1	0.03352	1	0.03352	1	5.58254	5.58254
ENSG00000131023	25746	66	-1896.99	0.94613	0.05387	0	0	0.02136	1	0.02136	1	0.02136	1	1	1
ENSG00000096968	25749	60	-2397.84	0.86048	0.05945	0.07489	0.00517	0.03435	1	0.03435	1	0.03435	1	1	1
ENSG00000196091	25758	72	-1070.81	0.73771	0.26229	0	0	0.08133	1	0.08133	1	0.08133	1	1	1
ENSG00000143375	25772	58	-3971.53	0.77295	0.14553	0.06861	0.01292	0.0481	1	0.0481	1	0.0481	1	1	1
ENSG00000165194	25776	64	-4471.2	0.96513	0.00534	0.02937	0.00016	0.01328	1	0.01328	1	0.01328	1	1	1
ENSG00000198286	25795	54	-944.043	0.92423	0.01715	0.05756	0.00107	0.01737	1	0.01737	1	0.01737	1	1	1
ENSG00000116698	25796	68	-1105.19	0	0	0.96603	0.03397	0.03537	1	0.03537	1	0.03537	1	167.922	167.922
ENSG00000138031	25797	62	-1132.96	1	0	0	0	0.01503	1	0.01503	1	0.01503	1	1	1
ENSG00000135870	25801	70	-229.818	0.58769	0.29593	0.0774	0.03898	0.0341	1	0.0341	1	0.0341	1	1	1
ENSG00000196422	25816	46	-13719.5	0.72528	0.253	0.01611	0.00562	0.15086	1	0.15086	1	0.15086	1	11.7748	11.7748
ENSG00000149633	25820	58	-12085.4	0.54733	0.38878	0.03736	0.02654	0.16601	1	0.16601	1	0.16601	1	1	1
ENSG00000143847	25827	50	-3684.18	0.52641	0.02046	0.43618	0.01695	0.04418	1	0.04418	1	0.04418	1	1	1
ENSG00000066056	25848	60	-729.983	0.89987	0	0.10013	0	0.00498	1	0.00498	1	0.00498	1	1	1
ENSG00000116830	25851	58	-7527.4	0.21574	0.30954	0.19498	0.27974	0.11364	1	0.11364	1	0.11364	1	1	1
ENSG00000197323	25865	64	-3053.43	0.94672	0.05328	0	0	0.03062	1	0.03062	1	0.03062	1	1	1
ENSG00000177303	25895	52	-13589.8	0.77224	0.13131	0.08243	0.01402	0.05197	1	0.05197	1	0.05197	1	3.35671	3.35671
ENSG00000082684	25899	58	-4541.61	0.84156	0.06731	0.08438	0.00675	0.04613	1	0.04613	1	0.04613	1	1	1
ENSG00000110888	25908	64	-2005.26	1	0	0	0	0.08925	1	0.08925	1	0.08925	1	1	1
ENSG00000135723	25913	54	-15113.7	0.76542	0.12287	0.09626	0.01545	0.05756	1	0.05756	1	0.05756	1	1.46942	1.46942
ENSG00000187555	25923	64	-2578.85	1	0	0	0	0.00554	1	0.00554	1	0.00554	1	1	1
ENSG00000035403	25924	66	-1744.27	0.93284	0	0.06716	0	0.00321	1	0.00321	1	0.00321	1	1	1
ENSG00000101544	25927	54	-9556.37	0.90468	0.08506	0.00938	0.00088	0.07203	1	0.07203	1	0.07203	1	1	1
ENSG00000112983	25931	64	-4918.81	0.74473	0.24712	0.00611	0.00203	0.10594	1	0.10594	1	0.10594	1	1	1
ENSG00000111879	25937	60	-1295.22	0	0	0.95338	0.04662	0.02561	1	0.02561	1	0.02561	1	1.55511	1.55511
ENSG00000085552	25945	50	-1429.08	0.68274	0.23792	0.05884	0.0205	0.0206	1	0.0206	1	0.0206	1	1	1
ENSG00000134815	25947	54	-2634.76	0.95057	0.02539	0.02341	0.00063	0.03201	1	0.03201	1	0.03201	1	333.318	333.318
ENSG00000124140	25948	60	-1325.26	0.96992	0.03008	0	0	0.02153	1	0.02153	1	0.02153	1	1	1
ENSG00000101974	25952	70	-967.946	0.62824	0.06389	0.27944	0.02842	0.09768	1	0.09768	1	0.09768	1	1	1
ENSG00000128596	25958	66	-5795.15	0.52911	0.30313	0.10666	0.06111	0.15973	1	0.15973	1	0.15973	1	1	1
ENSG00000153317	25971	64	-810.828	0.93635	0.03685	0.02579	0.00101	0.04713	1	0.04713	1	0.04713	1	4.73509	4.73509
ENSG00000174799	25973	60	-1949.41	0	0	0.76219	0.23781	0.10172	1	0.10172	1	0.10172	1	37.7127	37.7127
ENSG00000159363	25981	52	-7230.43	0.78385	0.21615	0	0	0.0575	1	0.0575	1	0.0575	1	1	1
ENSG00000131504	25985	58	-3640.08	0.94304	0.03515	0.02103	0.00078	0.05584	1	0.05584	1	0.05584	1	1	1
ENSG00000105639	25995	46	-8505.01	0.85267	0.13076	0.01436	0.0022	0.07166	1	0.07166	1	0.07166	1	1	1
ENSG00000142303	25996	46	-4120.18	0.98266	0.01734	0	0	0.03936	1	0.03936	1	0.03936	1	1	1
ENSG00000148516	26002	58	-9463	0.83298	0.14884	0.01542	0.00275	0.06364	1	0.06364	1	0.06364	1	5.83404	5.83404
ENSG00000101126	26011	74	-3255.28	0.85351	0.14649	0	0	0.03999	1	0.03999	1	0.03999	1	1	1
ENSG00000141456	26017	54	-4230.07	0.87178	0.12821	0	0	0.08197	1	0.08197	1	0.08197	1	1	1
ENSG00000118900	26019	64	-404.036	1	0	0	0	0.0761	1	0.0761	1	0.0761	1	1	1
ENSG00000173068	26022	74	-3148.92	0.91322	0.08678	0	0	0.01272	1	0.01272	1	0.01272	1	1	1
ENSG00000064999	26029	60	-859.092	0.82641	0.14346	0.02567	0.00446	0.11257	1	0.11257	1	0.11257	1	2.1756	2.1756
ENSG00000138592	26042	60	-4348.94	0.80012	0.18962	0.0083	0.00197	0.11851	1	0.11851	1	0.11851	1	1	1
ENSG00000120156	26044	72	-6.23126	0.51726	0.34266	0.08426	0.05582	0.95238	1	0.95238	1	0.95238	1	1.05	1.05
ENSG00000004534	26050	70	-3498.39	0.8144	0.12128	0.05599	0.00834	0.13135	1	0.13135	1	0.13135	1	1	1
ENSG00000157483	26054	64	-463.984	0.64419	0	0.35581	0	0.00726	1	0.00726	1	0.00726	1	1	1
ENSG00000154914	26055	52	-2139.11	0	0	0.65648	0.34352	0.12449	1	0.12449	1	0.12449	1	281.726	281.726
ENSG00000168918	26058	54	-3720.62	0.81	0.09527	0.08477	0.00997	0.05946	1	0.05946	1	0.05946	1	1	1
ENSG00000162753	26060	60	-680.004	0.76317	0.23683	0	0	0.20849	1	0.20849	1	0.20849	1	1	1
ENSG00000143514	26062	70	-639.916	1	0	0	0	0.02099	1	0.02099	1	0.02099	1	1.01433	1.01433
ENSG00000139263	26072	64	-6649.49	0.95135	0.04331	0.00511	0.00023	0.03914	1	0.03914	1	0.03914	1	1	1
ENSG00000173473	26077	54	-1041.57	1	0	0	0	0.01472	1	0.01472	1	0.01472	1	1	1
ENSG00000112902	26084	66	-668.496	0.97141	0.02859	0	0	0.03066	1	0.03066	1	0.03066	1	1	1
ENSG00000166444	26085	60	-3888.66	0.69078	0.14189	0.13882	0.02851	0.07246	1	0.07246	1	0.07246	1	1	1
ENSG00000155974	26096	68	-1173.23	0.76564	0.23436	0	0	0.04053	1	0.04053	1	0.04053	1	1	1
ENSG00000111676	26100	44	-2367.91	0.81821	0.15574	0.02189	0.00417	0.08161	1	0.08161	1	0.08161	1	1	1
ENSG00000048991	26102	68	-658.079	0.77511	0.22489	0	0	0.24899	1	0.24899	1	0.24899	1	1	1
ENSG00000196220	26104	60	-2054.69	0.96343	0.00727	0.02908	0.00022	0.00914	1	0.00914	1	0.00914	1	1	1
ENSG00000124920	26113	46	-6321.11	0.70708	0.20454	0.06856	0.01983	0.09936	1	0.09936	1	0.09936	1	1	1
ENSG00000113594	26124	70	-4413.95	0.66025	0.0785	0.23349	0.02776	0.07761	1	0.07761	1	0.07761	1	1	1
ENSG00000154415	26131	70	-8684.9	0.50406	0.49594	0	0	0.25035	1	0.25035	1	0.25035	1	1	1
ENSG00000011426	26132	60	-2403.6	0.77859	0.14898	0.0608	0.01163	0.05967	1	0.05967	1	0.05967	1	1	1
ENSG00000172071	26134	66	-9348.3	0.89563	0.09804	0.00571	0.00063	0.05927	1	0.05927	1	0.05927	1	216.946	216.946
ENSG00000198785	26143	60	-7968.84	0.89799	0.07873	0.02141	0.00188	0.0838	1	0.0838	1	0.0838	1	3.20544	3.20544
ENSG00000126217	26144	52	-3502.3	0.88965	0.06048	0.0467	0.00317	0.03923	1	0.03923	1	0.03923	1	1	1
ENSG00000144481	26147	68	-1569.4	0	0	0.98457	0.01543	0.02224	1	0.02224	1	0.02224	1	999	999
ENSG00000147799	26148	58	-7629.94	0.9525	0.03993	0.00726	0.0003	0.04867	1	0.04867	1	0.04867	1	4.42814	4.42814
ENSG00000074855	26150	44	-9620.7	0.9483	0.04373	0.00762	0.00035	0.05747	1	0.05747	1	0.05747	1	999	999
ENSG00000082805	26151	64	-4599.17	0.88088	0.01498	0.10241	0.00174	0.02936	1	0.02936	1	0.02936	1	1	1
ENSG00000156042	26163	64	-1990.94	0.73239	0.26761	0	0	0.04678	1	0.04678	1	0.04678	1	1	1
ENSG00000108175	26165	56	-833.113	1	0	0	0	0.00513	1	0.00513	1	0.00513	1	1	1
ENSG00000007545	26168	54	-3606.17	0.92394	0.07606	0	0	0.05537	1	0.05537	1	0.05537	1	1	1
ENSG00000177575	26178	58	-9817.2	0.69472	0.27003	0.02538	0.00987	0.10566	1	0.10566	1	0.10566	1	1	1
ENSG00000132464	26180	70	-13712.8	0.56091	0.40376	0.02055	0.01479	0.22637	1	0.22637	1	0.22637	1	998.999	998.999
ENSG00000100014	26183	56	-3703.67	0.95323	0.04677	0	0	0.02509	1	0.02509	1	0.02509	1	1	1
ENSG00000196935	26185	58	-1772.4	0.94621	0.05379	0	0	0.02918	1	0.02918	1	0.02918	1	1	1
ENSG00000129250	26206	54	-790.816	0.99999	0	1e-05	0	0.03006	1	0.03006	1	0.03006	1	7.1168	7.1168
ENSG00000143569	26213	68	-965.928	0.97429	0.02571	0	0	0.04688	1	0.04688	1	0.04688	1	1	1
ENSG00000140470	26217	56	-718.315	0.9301	0.0699	0	0	0.05196	1	0.05196	1	0.05196	1	1	1
ENSG00000106624	26225	56	-215.799	0.12656	0.72997	0.0212	0.12227	0	1	0	1	0	1	1.03572	1.03572
ENSG00000113721	26228	56	-4485.86	0.92073	0.0722	0.00656	0.00051	0.04847	1	0.04847	1	0.04847	1	1	1
ENSG00000204463	26234	66	-4034.28	0.9523	0.0477	0	0	0.04927	1	0.04927	1	0.04927	1	1	1
ENSG00000006432	26238	58	-8097.12	0.92155	0.07845	0	0	0.03725	1	0.03725	1	0.03725	1	1	1
ENSG00000196235	26240	54	-1960.49	0.99029	0.00971	0	0	0.01343	1	0.01343	1	0.01343	1	1	1
ENSG00000163029	26243	58	-2766.29	0.67465	0.05079	0.25533	0.01922	0.04144	1	0.04144	1	0.04144	1	1	1
ENSG00000176986	26250	48	-7878.94	0.96525	0.03159	0.00305	0.0001	0.05339	1	0.05339	1	0.05339	1	24.3074	24.3074
ENSG00000120071	26252	72	-3646.4	0.84361	0.15639	0	0	0.12616	1	0.12616	1	0.12616	1	1	1
ENSG00000133816	26260	66	-2031.88	0.95816	0.04184	0	0	0.02595	1	0.02595	1	0.02595	1	1	1
ENSG00000129116	26261	38	-6963.85	0	0	0.94312	0.05688	0.05415	1	0.05415	1	0.05415	1	1	1
ENSG00000171487	26266	34	-1151.11	0.80285	0.19715	0	0	0.16613	1	0.16613	1	0.16613	1	1	1
ENSG00000174405	26275	48	-18810.4	0.81486	0.10878	0.06737	0.00899	0.06524	1	0.06524	1	0.06524	1	1	1
ENSG00000097096	26277	66	-4431.87	0.70114	0.11403	0.15898	0.02586	0.19601	1	0.19601	1	0.19601	1	1	1
ENSG00000204634	26293	52	-7192.41	0.92794	0.04092	0.02983	0.00132	0.02938	1	0.02938	1	0.02938	1	1	1
ENSG00000150457	26299	64	-1484.75	1	0	0	0	0.0104	1	0.0104	1	0.0104	1	1	1
ENSG00000036828	26307	68	-3701.95	0.99439	0.00561	0	0	0.01054	1	0.01054	1	0.01054	1	1	1
ENSG00000196132	26321	52	-5734.36	0.79601	0.08445	0.10808	0.01147	0.08092	1	0.08092	1	0.08092	1	1	1
	26323	56	-5641.08	0.5444	0.30039	0.10003	0.05519	0.28225	1	0.28225	1	0.28225	1	1.88715	1.88715
ENSG00000074803	26328	70	-2185.03	0.81089	0.18911	0	0	0.02861	1	0.02861	1	0.02861	1	1	1
ENSG00000137073	26333	74	-1406.28	0.85261	0.09044	0.05149	0.00546	0.08579	1	0.08579	1	0.08579	1	1.04636	1.04636
ENSG00000137872	26335	74	-385.511	1	0	0	0	0.02299	1	0.02299	1	0.02299	1	1	1
ENSG00000215045	26337	34	-7423.6	0.94786	0.04155	0.01015	0.00045	0.07557	1	0.07557	1	0.07557	1	6.41988	6.41988
ENSG00000134853	26344	64	-2918.29	0.81624	0.18376	0	0	0.05118	1	0.05118	1	0.05118	1	1	1
ENSG00000187800	26346	54	-5161.88	0.76939	0.23061	0	0	0.0644	1	0.0644	1	0.0644	1	1	1
ENSG00000121297	26354	52	-8630.26	0.96002	0.03965	0.00031	1e-05	0.01923	1	0.01923	1	0.01923	1	1	1
ENSG00000143382	26363	50	-6790.87	0.80372	0.19628	0	0	0.08409	1	0.08409	1	0.08409	1	1	1
ENSG00000133710	26366	64	-821.236	0	0	1	0	0.11242	1	0.11242	1	0.11242	1	999	999
ENSG00000088808	26370	68	-2808.32	0.82656	0.17344	0	0	0.08479	1	0.08479	1	0.08479	1	1	1
ENSG00000132518	26371	58	-4645.49	0.8164	0.1836	0	0	0.08837	1	0.08837	1	0.08837	1	1	1
ENSG00000112624	26374	72	-2220.25	0	0	0.95687	0.04313	0.06257	1	0.06257	1	0.06257	1	1.2235	1.2235
ENSG00000111087	26378	52	-11317.9	0.72826	0.21372	0.04486	0.01316	0.16618	1	0.16618	1	0.16618	1	1	1
ENSG00000130052	26379	54	-4658.33	0.77725	0.22275	0	0	0.10253	1	0.10253	1	0.10253	1	1	1
ENSG00000186260	26384	64	-4151.39	0.83324	0.16676	0	0	0.03344	1	0.03344	1	0.03344	1	1	1
ENSG00000146122	26388	66	-1035.27	0.87484	0.11954	0.00495	0.00068	0.04518	1	0.04518	1	0.04518	1	1	1
ENSG00000107263	26389	62	-1061.54	0.97433	0.02567	0	0	0.02082	1	0.02082	1	0.02082	1	1	1
ENSG00000179583	26392	52	-10723.4	0.77879	0.1492	0.06043	0.01158	0.09054	1	0.09054	1	0.09054	1	1	1
ENSG00000139641	26400	58	-2936.8	0.704	0.06278	0.21412	0.0191	0.03906	1	0.03906	1	0.03906	1	1	1
ENSG00000165525	26401	52	-2247.57	0.63844	0.36156	0	0	0.01803	1	0.01803	1	0.01803	1	1	1
ENSG00000084093	26402	58	-8195.54	0.85382	0.14618	0	0	0.10191	1	0.10191	1	0.10191	1	1	1
ENSG00000145390	26407	62	-8389.44	0.78288	0.18223	0.02831	0.00659	0.11305	1	0.11305	1	0.11305	1	123.707	123.707
ENSG00000056097	26409	68	-970.818	0.89453	0.10547	0	0	0.03812	1	0.03812	1	0.03812	1	1	1
ENSG00000112200	26411	64	-4772.26	0.79366	0.20634	0	0	0.05036	1	0.05036	1	0.05036	1	1	1
ENSG00000135519	26416	60	-2075.68	1	0	0	0	0.01195	1	0.01195	1	0.01195	1	1	1
ENSG00000101752	26417	46	-3255.51	0.99576	0	0.00424	0	0.00385	1	0.00385	1	0.00385	1	32.3661	32.3661
ENSG00000086967	26418	34	-2832.06	0.90536	0.09464	0	0	0.03812	1	0.03812	1	0.03812	1	1	1
ENSG00000129467	26421	60	-845.919	0.9636	0.0364	0	0	0.00575	1	0.00575	1	0.00575	1	1	1
ENSG00000145198	26427	54	-7283.77	0.78669	0.18702	0.02124	0.00505	0.05961	1	0.05961	1	0.05961	1	1	1
ENSG00000169679	26433	72	-1031.75	0.79401	0.20599	0	0	0.06735	1	0.06735	1	0.06735	1	1	1
ENSG00000048028	26443	66	-2648.56	0.97244	0.02756	0	0	0.02993	1	0.02993	1	0.02993	1	1	1
ENSG00000085276	26445	70	-2411.14	0.9072	0.0928	0	0	0.04495	1	0.04495	1	0.04495	1	1	1
ENSG00000066422	26460	60	-619.468	0.77739	0.10516	0.10345	0.01399	0.02206	1	0.02206	1	0.02206	1	1.41973	1.41973
ENSG00000070019	26483	64	-1295.34	0.78397	0.09522	0.10772	0.01308	0.07087	1	0.07087	1	0.07087	1	1	1
ENSG00000163312	26484	46	-7414.67	0.81591	0.11044	0.06487	0.00878	0.07398	1	0.07398	1	0.07398	1	1.66337	1.66337
ENSG00000165731	26487	52	-5467.63	0.89913	0.10087	0	0	0.06676	1	0.06676	1	0.06676	1	1	1
ENSG00000102038	26489	60	-1957.66	0.95989	0.04011	0	0	0.02116	1	0.02116	1	0.02116	1	1	1
ENSG00000124067	26492	56	-3732.38	1	0	0	0	0.00767	1	0.00767	1	0.00767	1	1	1
ENSG00000126016	26495	64	-710.027	0.97057	0.02943	0	0	0.02073	1	0.02073	1	0.02073	1	1	1
ENSG00000162843	26497	64	-25.1466	0.99997	0	3e-05	0	0.02359	1	0.02359	1	0.02359	1	1	1
ENSG00000144857	26504	62	-2366.35	0.82118	0.12762	0.04431	0.00689	0.04854	1	0.04854	1	0.04854	1	6.70363	6.70363
ENSG00000066135	26506	64	-340.853	1	0	0	0	0.01784	1	0.01784	1	0.01784	1	1	1
ENSG00000169398	26518	60	-2075.88	0.92017	0.07983	0	0	0.03587	1	0.03587	1	0.03587	1	1	1
ENSG00000184384	26523	54	-8742.7	0.8472	0.1528	0	0	0.12429	1	0.12429	1	0.12429	1	1	1
ENSG00000108292	26528	58	-5015.01	0.92891	0.07109	0	0	0.08715	1	0.08715	1	0.08715	1	1	1
ENSG00000091009	26536	64	-1497.47	0.94126	0.05874	0	0	0.02464	1	0.02464	1	0.02464	1	1	1
ENSG00000153147	26538	62	-3501.15	0.99154	0.00846	0	0	0.00231	1	0.00231	1	0.00231	1	1	1
ENSG00000136643	26539	64	-8108.79	0.60311	0.39689	0	0	0.19058	1	0.19058	1	0.19058	1	1	1
ENSG00000186517	26553	46	-7372.77	0.60903	0.34563	0.02893	0.01642	0.08122	1	0.08122	1	0.08122	1	1	1
	26560	58	-6.77384	0.44228	0.39754	0.08435	0.07582	0.84239	1	0.84239	1	0.84239	1	1.0528	1.0528
	26564	46	-4117.94	0.98611	0.01389	0	0	0.03371	1	0.03371	1	0.03371	1	1	1
ENSG00000110318	26582	58	-11302	0.34246	0.41911	0.10722	0.13122	0.22971	1	0.22971	1	0.22971	1	1	1
ENSG00000152270	26586	56	-3801.41	0.64697	0.10891	0.20894	0.03517	0.10899	1	0.10899	1	0.10899	1	1	1
ENSG00000197859	26587	42	-12857.3	0.94081	0.05446	0.00447	0.00026	0.04395	1	0.04395	1	0.04395	1	4.8126	4.8126
ENSG00000073146	26597	62	-19.5963	1	0	0	0	0.04242	1	0.04242	1	0.04242	1	1.32111	1.32111
ENSG00000177943	26600	52	-11060	0.7946	0.2054	0	0	0.10943	1	0.10943	1	0.10943	1	1	1
ENSG00000145244	26608	56	-5364.97	0.88966	0.11034	0	0	0.08249	1	0.08249	1	0.08249	1	1	1
ENSG00000121988	26614	72	-692.555	0.88603	0.0652	0.04543	0.00334	0.09686	1	0.09686	1	0.09686	1	1	1
ENSG00000157890	26631	44	-3993.74	0.89916	0.08641	0.01316	0.00126	0.05447	1	0.05447	1	0.05447	1	11.1145	11.1145
ENSG00000055483	26636	56	-4548.47	0.57763	0.42237	0	0	0.19338	1	0.19338	1	0.19338	1	1	1
ENSG00000119509	26649	58	-3031.38	0.85783	0.14217	0	0	0.08739	1	0.08739	1	0.08739	1	1	1
ENSG00000133216	26652	56	-4144.15	0.99108	0.00892	0	0	0.006	1	0.006	1	0.006	1	1	1
ENSG00000151148	26656	68	-875.043	1	0	0	0	0.02758	1	0.02758	1	0.02758	1	1	1
ENSG00000138641	26658	68	-1374.25	1	0	0	0	0.03293	1	0.03293	1	0.03293	1	1	1
ENSG00000103326	26666	54	-2711.6	0.87736	0.12264	0	0	0.03911	1	0.03911	1	0.03911	1	1	1
ENSG00000157654	26667	66	-7801.6	0.69381	0.15271	0.1258	0.02769	0.11079	1	0.11079	1	0.11079	1	1	1
ENSG00000148634	26681	64	-221.041	0	0	1	0	0.01001	1	0.01001	1	0.01001	1	1	1
ENSG00000075826	26700	62	-5848.71	0.2749	0.25823	0.24074	0.22614	0.12961	1	0.12961	1	0.12961	1	1.51604	1.51604
ENSG00000136715	26703	62	-3192.92	0.95544	0.04456	0	0	0.06294	1	0.06294	1	0.06294	1	1	1
ENSG00000138160	26704	64	-168.969	1	0	0	0	0	1	0	1	0	1	1.02153	1.02153
ENSG00000204217	26730	70	-4121.83	0.81073	0.18927	0	0	0.09373	1	0.09373	1	0.09373	1	1	1
ENSG00000079313	26731	50	-7093.22	0.84806	0.15194	0	0	0.11925	1	0.11925	1	0.11925	1	1	1
ENSG00000111913	26748	62	-264.142	0.99998	0	2e-05	0	0.00758	1	0.00758	1	0.00758	1	1.05411	1.05411
ENSG00000197579	26749	62	-5794.43	0.95192	0.04808	0	0	0.0388	1	0.0388	1	0.0388	1	1	1
ENSG00000101115	26752	66	-4312.8	0.63754	0.08042	0.25045	0.03159	0.1017	1	0.1017	1	0.1017	1	1	1
ENSG00000111752	26756	66	-1938.3	0.74975	0.25025	0	0	0.04013	1	0.04013	1	0.04013	1	1	1
ENSG00000196664	26757	44	-5168.25	0.7967	0.2033	0	0	0.07074	1	0.07074	1	0.07074	1	1	1
ENSG00000039123	26763	60	-2599.49	0.9935	0.0065	0	0	0.00983	1	0.00983	1	0.00983	1	1	1
ENSG00000147488	26772	66	-2979.86	0.56182	0.36257	0.04595	0.02966	0.06412	1	0.06412	1	0.06412	1	1	1
ENSG00000103426	26783	42	-13274.6	0.87734	0.11011	0.01115	0.0014	0.10286	1	0.10286	1	0.10286	1	1	1
ENSG00000163714	26790	72	-693.915	1	0	0	0	0.02584	1	0.02584	1	0.02584	1	1	1
ENSG00000135596	26798	60	-5945.88	0.85305	0.14445	0.00214	0.00036	0.07617	1	0.07617	1	0.07617	1	1	1
ENSG00000173366	26815	40	-13498.7	0.71239	0.28761	0	0	0.04868	1	0.04868	1	0.04868	1	1	1
ENSG00000170185	26818	64	-6146.21	0.80433	0.19567	0	0	0.06476	1	0.06476	1	0.06476	1	1	1
ENSG00000150938	26833	64	-873.196	0.22154	0.02962	0.66054	0.08831	0.0682	1	0.0682	1	0.0682	1	1	1
	26840	58	-3572	0.9438	0.0562	0	0	0.04453	1	0.04453	1	0.04453	1	1	1
ENSG00000174437	26851	70	-4217.8	0.94616	0.05384	0	0	0.01474	1	0.01474	1	0.01474	1	1	1
ENSG00000163104	26856	56	-1192.06	1	0	0	0	0.01914	1	0.01914	1	0.01914	1	1	1
ENSG00000152767	26860	58	-3523.18	0.96793	0.03207	0	0	0.02719	1	0.02719	1	0.02719	1	1	1
ENSG00000155719	26863	52	-4639.77	0.7623	0.22367	0.01085	0.00318	0.1903	1	0.1903	1	0.1903	1	11.5346	11.5346
ENSG00000145715	26867	62	-346.223	0.91647	0.08353	0	0	0.00817	1	0.00817	1	0.00817	1	1	1
ENSG00000182463	26869	62	-10518.9	0.87004	0.0789	0.04681	0.00425	0.03257	1	0.03257	1	0.03257	1	1	1
ENSG00000137776	26893	66	-4385.73	0.91086	0.08914	0	0	0.0693	1	0.0693	1	0.0693	1	1	1
ENSG00000178445	26894	48	-3519.65	0.88843	0.05098	0.05731	0.00329	0.03882	1	0.03882	1	0.03882	1	1	1
ENSG00000179912	26930	66	-69.9009	1	0	0	0	0.16459	1	0.16459	1	0.16459	1	116.967	116.967
ENSG00000145833	26991	58	-1919.46	1	0	0	0	0.00841	1	0.00841	1	0.00841	1	1	1
ENSG00000154928	27004	62	-430.674	1	0	0	0	0.01847	1	0.01847	1	0.01847	1	1	1
ENSG00000075673	27013	68	-589.514	0.95233	0.04765	1e-05	0	0.04632	1	0.04632	1	0.04632	1	1	1
ENSG00000204560	27037	50	-7129.9	0.95303	0.03495	0.01159	0.00042	0.01958	1	0.01958	1	0.01958	1	1	1
ENSG00000025293	27040	64	-325.208	0.70981	0.29019	0	0	0.00778	1	0.00778	1	0.00778	1	1	1
ENSG00000018625	27047	54	-2022.51	0.99143	0.00857	0	0	0.01307	1	0.01307	1	0.01307	1	1	1
ENSG00000184922	27048	54	-937.521	0.76481	0	0.23519	0	0.02968	1	0.02968	1	0.02968	1	1	1
ENSG00000177169	27062	56	-2689.07	0.97092	0.02908	0	0	0.04528	1	0.04528	1	0.04528	1	1	1
ENSG00000184144	27069	58	-498.369	0.90091	0.09909	0	0	0.04123	1	0.04123	1	0.04123	1	1	1
ENSG00000106665	27075	52	-5233.86	0.96444	0.01526	0.01998	0.00032	0.02964	1	0.02964	1	0.02964	1	1	1
ENSG00000101977	27078	60	-6645.75	0.69494	0.27222	0.0236	0.00924	0.15063	1	0.15063	1	0.15063	1	1	1
ENSG00000160551	27079	64	-1882.7	0.96622	0.02246	0.01106	0.00026	0.02705	1	0.02705	1	0.02705	1	35.6164	35.6164
ENSG00000138640	27091	60	-3179.87	0.91929	0.01475	0.06492	0.00104	0.04902	1	0.04902	1	0.04902	1	1	1
ENSG00000120341	27118	64	-7800.58	0.48103	0.33752	0.10663	0.07482	0.10832	1	0.10832	1	0.10832	1	1.81274	1.81274
ENSG00000046604	27119	60	-7772.93	0.73812	0.26188	0	0	0.13041	1	0.13041	1	0.13041	1	1	1
ENSG00000095587	27120	66	-844.73	0.9696	0.0304	0	0	0.05633	1	0.05633	1	0.05633	1	1	1
ENSG00000070915	27125	52	-3201.58	0.88727	0.09721	0.01399	0.00153	0.05031	1	0.05031	1	0.05031	1	1	1
ENSG00000134115	27130	64	-2908.61	0.66834	0.12529	0.17379	0.03258	0.11663	1	0.11663	1	0.11663	1	1	1
ENSG00000114541	27177	66	-467.379	0.67768	0.18014	0.11233	0.02986	0.19391	1	0.19391	1	0.19391	1	1.07503	1.07503
ENSG00000144749	27195	62	-6827.09	0.9706	0.0294	0	0	0.02562	1	0.02562	1	0.02562	1	1	1
ENSG00000080200	27196	56	-3687.08	0.87102	0.09315	0.03237	0.00346	0.15564	1	0.15564	1	0.15564	1	7.19939	7.19939
ENSG00000157450	27198	64	-1745.06	0.492	0.508	0	0	0.12079	1	0.12079	1	0.12079	1	4.61158	4.61158
ENSG00000109920	27203	68	-2646.26	0.76553	0.23446	0	0	0.04166	1	0.04166	1	0.04166	1	1	1
ENSG00000198952	27204	66	-634.876	1	0	0	0	0.01623	1	0.01623	1	0.01623	1	1	1
ENSG00000133739	27210	58	-4614.39	0.73588	0.17051	0.076	0.01761	0.1184	1	0.1184	1	0.1184	1	1	1
ENSG00000049759	27214	68	-1198.79	0.92627	0.02508	0.04736	0.00128	0.0016	1	0.0016	1	0.0016	1	1.11312	1.11312
ENSG00000120899	27217	68	-1039.93	1	0	0	0	0.01292	1	0.01292	1	0.01292	1	1	1
ENSG00000134343	27230	62	-668.682	0.88049	0.0524	0.06334	0.00377	0.02869	1	0.02869	1	0.02869	1	1.05014	1.05014
ENSG00000167173	27237	46	-7598.51	0.65158	0.34842	0	0	0.12543	1	0.12543	1	0.12543	1	1	1
ENSG00000198826	27238	52	-4692.74	0.63639	0.34345	0.01309	0.00706	0.10647	1	0.10647	1	0.10647	1	111.743	111.743
ENSG00000112739	27246	66	-699.895	1	0	0	0	0.002	1	0.002	1	0.002	1	1	1
ENSG00000139915	27255	56	-699.982	1	0	0	0	0.01101	1	0.01101	1	0.01101	1	1.46191	1.46191
ENSG00000091428	27257	68	-3414.29	0.94493	0.05507	0	0	0.04123	1	0.04123	1	0.04123	1	1	1
ENSG00000039523	27260	60	-4309.9	0.59675	0.40325	0	0	0.06388	1	0.06388	1	0.06388	1	1	1
ENSG00000089558	27262	52	-5909.03	0.94459	0.02568	0.02894	0.00079	0.0767	1	0.0767	1	0.0767	1	1	1
ENSG00000105675	27264	50	-4076.89	0.9744	0.00659	0.01888	0.00013	0.02844	1	0.02844	1	0.02844	1	1	1
ENSG00000071794	27267	64	-590.141	0.76259	0.23741	0	0	0.19429	1	0.19429	1	0.19429	1	1	1
ENSG00000155363	27274	56	-2984.6	0.90507	0.08761	0.00667	0.00065	0.05455	1	0.05455	1	0.05455	1	1	1
ENSG00000198010	27279	68	-3285.65	0.92738	0.01005	0.06191	0.00067	0.02272	1	0.02272	1	0.02272	1	999	999
ENSG00000155980	27282	60	-1490.06	0.99135	0	0.00865	0	0.02768	1	0.02768	1	0.02768	1	7.14146	7.14146
ENSG00000109118	27286	66	-2719.43	0.78097	0.21903	0	0	0.07567	1	0.07567	1	0.07567	1	1	1
ENSG00000005156	27292	58	-3625.59	0.80044	0.04969	0.14112	0.00876	0.0243	1	0.0243	1	0.0243	1	1	1
ENSG00000168487	27320	52	-2014.98	0.8573	0.1427	0	0	0.0126	1	0.0126	1	0.0126	1	1	1
ENSG00000166016	27321	56	-2947.32	0.9052	0	0.0948	0	0.0172	1	0.0172	1	0.0172	1	1	1
ENSG00000135655	27331	66	-436.116	1	0	0	0	0.01048	1	0.01048	1	0.01048	1	1	1
ENSG00000116106	27335	70	-6021.19	0.96463	0.00712	0.02804	0.00021	0.02037	1	0.02037	1	0.02037	1	1.29591	1.29591
ENSG00000133422	27358	68	-3080.27	0.75309	0.23249	0.01102	0.0034	0.06648	1	0.06648	1	0.06648	1	13.3374	13.3374
ENSG00000070886	27361	48	-2896.5	0.96733	0.01861	0.01379	0.00027	0.04785	1	0.04785	1	0.04785	1	6.44912	6.44912
ENSG00000146197	27362	66	-2174.82	0.83906	0.01469	0.14373	0.00252	0.0251	1	0.0251	1	0.0251	1	1	1
ENSG00000182580	27364	50	-1032.56	0.98333	0.01667	0	0	0.00992	1	0.00992	1	0.00992	1	1	1
ENSG00000155846	27368	62	-2221	0.46386	0.21056	0.22393	0.10165	0.11379	1	0.11379	1	0.11379	1	1	1
ENSG00000146966	27370	52	-4171.12	0.64208	0.24568	0.08118	0.03106	0.10053	1	0.10053	1	0.10053	1	1	1
ENSG00000130787	27377	54	-9501.42	0.91132	0.0744	0.0132	0.00108	0.0564	1	0.0564	1	0.0564	1	1	1
ENSG00000161791	27379	60	-4890.57	0.99618	0.00382	0	0	0.01968	1	0.01968	1	0.01968	1	1	1
ENSG00000169126	27387	54	-4794.89	0.70703	0.17798	0.09186	0.02312	0.0822	1	0.0822	1	0.0822	1	1	1
ENSG00000169594	27402	62	-11255.1	0.88889	0.11111	0	0	0.07463	1	0.07463	1	0.07463	1	1	1
ENSG00000058272	27407	62	-1432.99	0.9389	0.01465	0.04574	0.00071	0.04312	1	0.04312	1	0.04312	1	1	1
ENSG00000142156	27415	46	-3277.82	0.73736	0.13137	0.11141	0.01985	0.0593	1	0.0593	1	0.0593	1	1	1
ENSG00000175356	27417	68	-854.134	0.8556	0.12321	0.01852	0.00267	0.05008	1	0.05008	1	0.05008	1	1	1
ENSG00000106123	27419	60	-71.5962	1	0	0	0	0.0027	1	0.0027	1	0.0027	1	1	1
ENSG00000139746	27428	62	-2750.3	0.92205	0.07795	0	0	0.05435	1	0.05435	1	0.05435	1	1	1
ENSG00000115267	27434	66	-175.079	1	0	0	0	0.10499	1	0.10499	1	0.10499	1	1	1
ENSG00000155506	27437	68	-5294.89	0.90706	0.09294	0	0	0.04217	1	0.04217	1	0.04217	1	1	1
ENSG00000100065	27448	50	-3893.41	0.90208	0.09792	0	0	0.09406	1	0.09406	1	0.09406	1	1	1
ENSG00000128487	27451	64	-9816.33	0	0	0.84258	0.15742	0.11157	1	0.11157	1	0.11157	1	1	1
ENSG00000159307	27477	60	-907.762	0	0	0.96828	0.03172	0.05741	1	0.05741	1	0.05741	1	168.655	168.655
ENSG00000170579	27491	56	-3354.08	0.99395	0.00605	0	0	0.01772	1	0.01772	1	0.01772	1	1	1
ENSG00000174282	27518	54	-4346.47	0.8719	0.1281	0	0	0.09058	1	0.09058	1	0.09058	1	1	1
ENSG00000137871	27519	50	-1634.12	0.2933	0.13353	0.39386	0.17931	0.14464	1	0.14464	1	0.14464	1	1	1
ENSG00000166938	27529	62	-2386.39	0.86341	0.13659	0	0	0.04303	1	0.04303	1	0.04303	1	1	1
ENSG00000076382	27547	64	-694.83	0.57014	0.42986	0	0	0.26652	1	0.26652	1	0.26652	1	1	1
ENSG00000077157	27550	68	-6.46002	0.41476	0.42229	0.08074	0.08221	0.78326	1	0.78326	1	0.78326	1	1.05	1.05
ENSG00000173698	27565	68	-3355.14	0.82753	0.17247	0	0	0.13005	1	0.13005	1	0.13005	1	1	1
ENSG00000044524	27571	68	-1308.82	0	0	0.88464	0.11536	0.03477	1	0.03477	1	0.03477	1	999	999
ENSG00000154734	27582	62	-3087.8	0.92308	0.064	0.01209	0.00084	0.04921	1	0.04921	1	0.04921	1	4.61527	4.61527
ENSG00000153208	27583	58	-3642.16	0.88219	0.04531	0.06896	0.00354	0.04185	1	0.04185	1	0.04185	1	1	1
ENSG00000157404	27591	74	-685.206	0.87279	0.12721	0	0	0.18654	1	0.18654	1	0.18654	1	1	1
ENSG00000103091	27599	70	-1028.24	0.84742	0	0.15258	0	0.01971	1	0.01971	1	0.01971	1	1	1
ENSG00000138080	27600	60	-984.544	0.88044	0.11956	0	0	0.07178	1	0.07178	1	0.07178	1	1	1
ENSG00000133619	27604	48	-4527.55	0.51416	0.43445	0.02785	0.02354	0.25221	1	0.25221	1	0.25221	1	5.85868	5.85868
ENSG00000146830	27606	58	-1157.39	0.89083	0.05169	0.05432	0.00315	0.04658	1	0.04658	1	0.04658	1	999	999
ENSG00000159131	27612	38	-10323.5	0.73209	0.20356	0.05035	0.014	0.07943	1	0.07943	1	0.07943	1	1	1
ENSG00000184708	27616	74	-2763.25	0.85709	0.14291	0	0	0.10629	1	0.10629	1	0.10629	1	1	1
ENSG00000131620	27625	54	-260.556	1	0	0	0	0.00653	1	0.00653	1	0.00653	1	1	1
ENSG00000119638	27637	66	-4675.81	0.83661	0.16339	0	0	0.0646	1	0.0646	1	0.0646	1	1	1
ENSG00000155592	27644	66	-1585.98	0.69268	0.30732	0	0	0.14951	1	0.14951	1	0.14951	1	1	1
ENSG00000108883	27648	68	-1938.32	0.99185	0.00815	0	0	0.00715	1	0.00715	1	0.00715	1	1	1
ENSG00000135913	27666	62	-535.241	0.94922	0	0.05078	0	0.06385	1	0.06385	1	0.06385	1	8.66202	8.66202
ENSG00000047617	27683	56	-584.851	0.96042	0.03958	0	0	0.07301	1	0.07301	1	0.07301	1	1	1
ENSG00000141052	27688	60	-5076.73	0.69892	0.03748	0.25018	0.01342	0.09684	1	0.09684	1	0.09684	1	1	1
ENSG00000164318	27699	68	-4018.94	0.81378	0.16646	0.01641	0.00336	0.17847	1	0.17847	1	0.17847	1	1	1
ENSG00000155827	27703	68	-3169.14	0.97931	0	0.02069	0	0.01302	1	0.01302	1	0.01302	1	2.49144	2.49144
ENSG00000169231	27705	60	-3916.62	0.96024	0.03358	0.00598	0.00021	0.01509	1	0.01509	1	0.01509	1	1	1
ENSG00000103549	27707	66	-4822.02	0.91963	0.03044	0.04833	0.0016	0.02844	1	0.02844	1	0.02844	1	1	1
ENSG00000008086	27708	68	-1261.62	0.87137	0.12863	0	0	0.03352	1	0.03352	1	0.03352	1	1	1
ENSG00000157927	27710	56	-5983.98	0.44505	0.04461	0.46384	0.0465	0.06963	1	0.06963	1	0.06963	1	1	1
ENSG00000134757	27712	66	-15.576	0.99688	0.0001	0.00302	0	1	1	1	1	1	1	1.34263	1.34263
ENSG00000143924	27714	62	-2073.97	0.89471	0.10529	0	0	0.04955	1	0.04955	1	0.04955	1	1	1
ENSG00000116544	27720	50	-3565.76	0.97192	0.02808	0	0	0.06077	1	0.06077	1	0.06077	1	1	1
ENSG00000118557	27728	56	-1600.2	0.57857	0.0444	0.35016	0.02687	0.08651	1	0.08651	1	0.08651	1	3.89909	3.89909
ENSG00000127946	27740	56	-5719.48	0.93224	0.06262	0.00482	0.00032	0.04785	1	0.04785	1	0.04785	1	999	999
ENSG00000185133	27751	52	-8376.96	0.86934	0.11221	0.01633	0.00211	0.03867	1	0.03867	1	0.03867	1	1	1
ENSG00000114316	27770	64	-733.423	1	0	0	0	0.08357	1	0.08357	1	0.08357	1	1	1
ENSG00000146904	27779	66	-4000.51	0.61129	0.31429	0.04915	0.02527	0.08491	1	0.08491	1	0.08491	1	1.07102	1.07102
ENSG00000151746	27780	52	-2465.71	0.80799	0.04003	0.14481	0.00717	0.02043	1	0.02043	1	0.02043	1	1	1
ENSG00000162775	27786	44	-10144.3	0.94735	0.04673	0.00563	0.00028	0.03075	1	0.03075	1	0.03075	1	1	1
ENSG00000132681	27805	50	-2140.41	0.4862	0.09386	0.35199	0.06795	0.03101	1	0.03101	1	0.03101	1	1	1
ENSG00000047662	27816	54	-306.771	0.93277	0.06723	0	0	0.0468	1	0.0468	1	0.0468	1	1	1
ENSG00000149428	27819	66	-6249.54	0.78865	0.19985	0.00917	0.00232	0.05587	1	0.05587	1	0.05587	1	1	1
ENSG00000145730	27830	70	-2421.07	0.92119	0.07881	0	0	0.04211	1	0.04211	1	0.04211	1	1	1
	27832	34	-2963.85	0.91937	0.06042	0.01897	0.00125	0.04972	1	0.04972	1	0.04972	1	182.25	182.25
ENSG00000168944	27834	66	-12.7453	1	0	0	0	0.01371	1	0.01371	1	0.01371	1	1.04637	1.04637
ENSG00000144711	27837	50	-6952.66	0.93547	0.03282	0.03063	0.00107	0.02286	1	0.02286	1	0.02286	1	2.3768	2.3768
ENSG00000079156	27838	74	-177.311	1	0	0	0	0.03822	1	0.03822	1	0.03822	1	1.06263	1.06263
ENSG00000075856	27845	72	-201.244	0.70916	0.15641	0.11013	0.02429	0.18096	1	0.18096	1	0.18096	1	1	1
ENSG00000197181	27855	64	-611.157	0	0	0.97784	0.02216	0.04011	1	0.04011	1	0.04011	1	999	999
ENSG00000108395	27856	66	-592.382	0.79444	0.20556	0	0	0.18096	1	0.18096	1	0.18096	1	1	1
ENSG00000198799	27872	68	-343.614	0.90875	0.0218	0.06783	0.00163	0.17102	1	0.17102	1	0.17102	1	1.04771	1.04771
ENSG00000039560	27878	60	-3267.31	0.80854	0.07207	0.10961	0.00977	0.06321	1	0.06321	1	0.06321	1	1	1
ENSG00000151693	27882	48	-3245.71	0.93592	0.01338	0.04999	0.00071	0.03625	1	0.03625	1	0.03625	1	1	1
ENSG00000142731	27883	62	-1700.87	0.8459	0.1541	0	0	0.16192	1	0.16192	1	0.16192	1	1	1
ENSG00000196411	27893	60	-5520.98	0.92568	0.06826	0.00564	0.00042	0.03759	1	0.03759	1	0.03759	1	998.999	998.999
ENSG00000137807	27896	48	-8612.4	0.90804	0.05348	0.03635	0.00214	0.05091	1	0.05091	1	0.05091	1	4.18688	4.18688
ENSG00000204681	27899	44	-2434.07	0.96203	0.02019	0.01742	0.00037	0.00887	1	0.00887	1	0.00887	1	18.1024	18.1024
ENSG00000178607	27900	66	-1175.36	0.78641	0.03051	0.17624	0.00684	0.03498	1	0.03498	1	0.03498	1	1	1
ENSG00000149403	27902	66	-1008	1	0	0	0	0.00409	1	0.00409	1	0.00409	1	1	1
ENSG00000117245	27941	60	-2049.81	0.52939	0.47061	0	0	0.01607	1	0.01607	1	0.01607	1	1	1
ENSG00000102385	27951	68	-610.439	1	0	0	0	0.0106	1	0.0106	1	0.0106	1	1	1
ENSG00000073803	27954	62	-3420.1	0.66741	0.31431	0.01242	0.00585	0.03397	1	0.03397	1	0.03397	1	11.5313	11.5313
ENSG00000102302	27961	60	-682.079	0.83113	0.16887	0	0	0.03121	1	0.03121	1	0.03121	1	1	1
ENSG00000072840	27967	48	-5068.84	0.47985	0.12456	0.31406	0.08152	0.14593	1	0.14593	1	0.14593	1	1	1
ENSG00000072786	27968	46	-7835.46	0.77478	0.19607	0.02327	0.00589	0.04798	1	0.04798	1	0.04798	1	1	1
ENSG00000077254	27976	60	-815.94	0.48586	0.16644	0.25898	0.08872	0.11084	1	0.11084	1	0.11084	1	1	1
ENSG00000114859	27977	46	-13361.5	0.9504	0.0496	0	0	0.05494	1	0.05494	1	0.05494	1	1	1
ENSG00000143164	27982	58	-375.374	0.89467	0.10533	0	0	0	1	0	1	0	1	1	1
ENSG00000102226	27996	52	-4955.34	0.80075	0.17341	0.02124	0.0046	0.06804	1	0.06804	1	0.06804	1	8.24978	8.24978
ENSG00000171189	28010	62	-1256.68	0.87562	0.0129	0.10987	0.00162	0.02643	1	0.02643	1	0.02643	1	1	1
ENSG00000089639	28011	54	-6105.48	0.88017	0.10103	0.01686	0.00194	0.09105	1	0.09105	1	0.09105	1	1	1
ENSG00000185483	28017	68	-3280.18	0.98573	0.01427	0	0	0.01628	1	0.01628	1	0.01628	1	1	1
ENSG00000173826	28022	46	-6899.67	0.9776	0.0224	0	0	0.01603	1	0.01603	1	0.01603	1	1	1
ENSG00000142627	28027	64	-1495.78	0.9878	0.0122	0	0	0.00801	1	0.00801	1	0.00801	1	1	1
ENSG00000017260	28029	60	-3185.61	0.97559	0.02441	0	0	0.02944	1	0.02944	1	0.02944	1	1	1
ENSG00000166106	28048	62	-4419.47	0.99326	0.00674	0	0	0.01611	1	0.01611	1	0.01611	1	1	1
ENSG00000138375	28049	52	-7994.74	0.75902	0.24098	0	0	0.08078	1	0.08078	1	0.08078	1	1	1
ENSG00000132561	28050	66	-1398.62	0.74553	0.23544	0.01447	0.00457	0.05495	1	0.05495	1	0.05495	1	1	1
ENSG00000112139	28056	56	-3253.2	0.91836	0.00477	0.07647	0.0004	0.02883	1	0.02883	1	0.02883	1	1	1
ENSG00000182606	28094	56	-3761.48	0.97115	0.02885	0	0	0.02201	1	0.02201	1	0.02201	1	1	1
ENSG00000141577	28095	40	-7555.01	0.86388	0.13612	0	0	0.09249	1	0.09249	1	0.09249	1	1	1
ENSG00000118762	28104	50	-2109.35	0.89836	0.00869	0.09206	0.00089	0.02972	1	0.02972	1	0.02972	1	1	1
ENSG00000110321	28111	68	-2663.09	0.98633	0.01367	0	0	0.02821	1	0.02821	1	0.02821	1	1	1
ENSG00000154133	28112	58	-8619.9	0.52685	0.19019	0.20791	0.07505	0.07379	1	0.07379	1	0.07379	1	729.269	729.269
ENSG00000112053	28116	60	-1039.96	0.87703	0.12297	0	0	0.25203	1	0.25203	1	0.25203	1	1	1
ENSG00000157193	28120	50	-4112.34	0.75589	0.04085	0.19284	0.01042	0.04621	1	0.04621	1	0.04621	1	1.0216	1.0216
ENSG00000132669	28122	58	-675.851	0.97304	0.02696	0	0	0.01506	1	0.01506	1	0.01506	1	1	1
ENSG00000160703	28129	60	-9484.66	0.82599	0.05549	0.11106	0.00746	0.04324	1	0.04324	1	0.04324	1	1	1
ENSG00000116584	28131	66	-1228.88	1	0	0	0	0.0291	1	0.0291	1	0.0291	1	1	1
ENSG00000101161	28137	62	-912.093	0.98162	0.01838	0	0	0.00863	1	0.00863	1	0.00863	1	1	1
ENSG00000134987	28142	52	-5799.81	0.86166	0.13834	0	0	0.0633	1	0.0633	1	0.0633	1	1	1
ENSG00000135205	28144	50	-10534.3	0.73828	0.15536	0.08786	0.01849	0.09218	1	0.09218	1	0.09218	1	2.27251	2.27251
ENSG00000196365	28151	38	-7162.55	0.98974	0.01026	0	0	0.02645	1	0.02645	1	0.02645	1	1	1
ENSG00000085872	28159	54	-1513.4	0.93157	0.03792	0.02932	0.00119	0.03739	1	0.03739	1	0.03739	1	1	1
ENSG00000169071	28162	64	-4911.24	0.97156	0.02844	0	0	0.02668	1	0.02668	1	0.02668	1	1	1
ENSG00000124587	28167	62	-9663.9	0.8963	0.09671	0.00631	0.00068	0.04901	1	0.04901	1	0.04901	1	28.6063	28.6063
ENSG00000088179	28171	58	-1410.15	0.83257	0.02553	0.13768	0.00422	0.03123	1	0.03123	1	0.03123	1	1	1
ENSG00000046651	28185	64	-6855.01	0.57623	0.33763	0.05432	0.03183	0.17889	1	0.17889	1	0.17889	1	1	1
ENSG00000011021	28187	68	-2490.22	0.96169	0.00718	0.0309	0.00023	0.03543	1	0.03543	1	0.03543	1	1	1
ENSG00000174527	28197	38	-2417.49	0.90039	0.08717	0.01135	0.0011	0.06364	1	0.06364	1	0.06364	1	13.2061	13.2061
ENSG00000137948	28211	54	-886.522	0.73088	0.26912	0	0	0.27712	1	0.27712	1	0.27712	1	1	1
ENSG00000100095	28237	52	-4729	0.93379	0.06621	0	0	0.02683	1	0.02683	1	0.02683	1	1	1
ENSG00000039537	28238	70	-4363.42	0.71111	0.28889	0	0	0.12227	1	0.12227	1	0.12227	1	1	1
ENSG00000154736	28242	58	-5737	0.94446	0.04674	0.00839	0.00042	0.0223	1	0.0223	1	0.0223	1	136.535	136.535
ENSG00000167670	28260	56	-9811.51	0.67608	0.31354	0.00709	0.00329	0.12469	1	0.12469	1	0.12469	1	998.998	998.998
ENSG00000159256	28261	62	-4844.76	0.80598	0.19402	0	0	0.12496	1	0.12496	1	0.12496	1	1	1
ENSG00000198231	28265	54	-3948.34	0.97799	0.01338	0.00851	0.00012	0.01434	1	0.01434	1	0.01434	1	1	1
ENSG00000205213	28270	58	-2510.59	0.89944	0.04512	0.05279	0.00265	0.02322	1	0.02322	1	0.02322	1	1	1
ENSG00000105538	28286	44	-5666.2	0.95818	0.04182	0	0	0.06656	1	0.06656	1	0.06656	1	1	1
ENSG00000065413	28296	64	-218.154	1	0	0	0	0.01717	1	0.01717	1	0.01717	1	1	1
ENSG00000115977	28299	64	-214.994	1	0	0	0	0	1	0	1	0	1	1.03069	1.03069
ENSG00000105289	28318	50	-1583.94	0.72949	0.2074	0.04913	0.01397	0.03568	1	0.03568	1	0.03568	1	1	1
ENSG00000157637	28319	32	-5168.31	0.88211	0.11789	0	0	0.07876	1	0.07876	1	0.07876	1	1	1
ENSG00000064933	28333	64	-913.718	0.52559	0.47441	0	0	0.184	1	0.184	1	0.184	1	15.5841	15.5841
ENSG00000138768	28336	66	-627.499	0.66821	0.18058	0.11904	0.03217	0.05762	1	0.05762	1	0.05762	1	1.39189	1.39189
ENSG00000069018	28348	46	-7228.08	0.9787	0.02107	0.00023	0	0.00955	1	0.00955	1	0.00955	1	1	1
ENSG00000029363	28355	66	-1182.71	1	0	0	0	0.03637	1	0.03637	1	0.03637	1	1	1
ENSG00000175984	28357	64	-1360.02	0	0	0.96822	0.03178	0.04538	1	0.04538	1	0.04538	1	999	999
	28366	54	-4463.67	0.70773	0.08025	0.19043	0.02159	0.03895	1	0.03895	1	0.03895	1	1	1
ENSG00000163873	28368	64	-2.60054	0.30665	0.51861	0.06493	0.10981	0.85173	1	0.85173	1	0.85173	1	1.05	1.05
ENSG00000163635	28388	50	-3609.76	0.75677	0.19011	0.04246	0.01067	0.12561	1	0.12561	1	0.12561	1	8.66128	8.66128
ENSG00000101096	28394	60	-6107.46	0.95265	0.04286	0.00429	0.00019	0.05528	1	0.05528	1	0.05528	1	413.394	413.394
ENSG00000085433	28401	60	-1175.28	0.9828	0.0172	0	0	0.02848	1	0.02848	1	0.02848	1	1	1
ENSG00000145241	28405	58	-1956.82	0.37954	0.46283	0.07102	0.0866	0.44586	1	0.44586	1	0.44586	1	999	999
ENSG00000186642	28408	60	-1202.16	1	0	0	0	0.01186	1	0.01186	1	0.01186	1	1	1
ENSG00000133131	28410	56	-404.887	0.72543	0.15129	0.102	0.02127	0.14053	1	0.14053	1	0.14053	1	1.40171	1.40171
ENSG00000138646	28419	48	-1053.14	0.23215	0.09555	0.47627	0.19603	0.18364	1	0.18364	1	0.18364	1	1.03139	1.03139
ENSG00000085382	28421	62	-427.608	1	0	0	0	0.05708	1	0.05708	1	0.05708	1	1	1
ENSG00000061936	28426	66	-179.485	0.4118	0.00584	0.57422	0.00814	0.41176	1	0.41176	1	0.41176	1	1	1
ENSG00000198483	28428	62	-6869.29	0.54425	0.38014	0.04451	0.03109	0.10124	1	0.10124	1	0.10124	1	2.76639	2.76639
ENSG00000138741	28430	66	-2623.78	0.98354	0.01646	0	0	0.00687	1	0.00687	1	0.00687	1	1	1
ENSG00000133059	28438	62	-1513.54	0.97796	0.02204	0	0	0.02643	1	0.02643	1	0.02643	1	1	1
ENSG00000091986	28447	54	-11944.5	0.7825	0.17505	0.03469	0.00776	0.11447	1	0.11447	1	0.11447	1	1	1
ENSG00000134352	28460	70	-4628.27	0.68713	0.31287	0	0	0.17012	1	0.17012	1	0.17012	1	1	1
ENSG00000182872	28468	56	-4087.24	0.88996	0.10688	0.00282	0.00034	0.09146	1	0.09146	1	0.09146	1	1	1
ENSG00000137975	28473	74	-5093.66	0.73512	0.20756	0.0447	0.01262	0.11193	1	0.11193	1	0.11193	1	5.05919	5.05919
ENSG00000170145	28478	64	-3812.62	0.51636	0.05355	0.38968	0.04041	0.07091	1	0.07091	1	0.07091	1	1.93319	1.93319
ENSG00000110395	28484	64	-2550.77	0.93796	0.06204	0	0	0.02712	1	0.02712	1	0.02712	1	1	1
ENSG00000173269	28495	50	-4151.6	0.70969	0.15933	0.10697	0.02401	0.14654	1	0.14654	1	0.14654	1	3.64258	3.64258
ENSG00000070159	28520	68	-1091.86	0.9053	0.06252	0.03009	0.00208	0.04993	1	0.04993	1	0.04993	1	2.82975	2.82975
ENSG00000164418	28536	62	-224.435	1	0	0	0	0	1	0	1	0	1	1	1
ENSG00000204580	28542	50	-3287.01	0.95891	0.01316	0.02755	0.00038	0.01786	1	0.01786	1	0.01786	1	1	1
ENSG00000119844	28560	62	-11609.2	0.67907	0.32093	0	0	0.24675	1	0.24675	1	0.24675	1	1	1
ENSG00000142002	28563	32	-11220.9	0.8726	0.0391	0.08451	0.00379	0.02524	1	0.02524	1	0.02524	1	857.631	857.631
ENSG00000155511	28571	66	-13.5143	1	0	0	0	0.24684	1	0.24684	1	0.24684	1	1.04974	1.04974
ENSG00000124493	28579	46	-1926.1	0.95084	0	0.04916	0	0.02037	1	0.02037	1	0.02037	1	1	1
ENSG00000123243	28581	62	-3033.76	0	0	0.9198	0.0802	0.07193	1	0.07193	1	0.07193	1	1	1
ENSG00000120251	28584	60	-2864.89	0.95377	0.00896	0.03692	0.00035	0.00693	1	0.00693	1	0.00693	1	12.405	12.405
ENSG00000197563	28588	62	-4040.75	0.57339	0.30493	0.07944	0.04225	0.105	1	0.105	1	0.105	1	1	1
ENSG00000143434	28595	48	-6479.64	0.89929	0.10071	0	0	0.06658	1	0.06658	1	0.06658	1	1	1
ENSG00000136010	28604	60	-2476.65	0.75776	0.04485	0.18635	0.01103	0.03627	1	0.03627	1	0.03627	1	1	1
ENSG00000054356	28610	58	-1879.16	0.95574	0.02419	0.01957	0.0005	0.0675	1	0.0675	1	0.0675	1	999	999
ENSG00000042062	28613	34	-11357	0.72319	0.12752	0.12691	0.02238	0.09683	1	0.09683	1	0.09683	1	1	1
ENSG00000204569	28615	56	-5580.24	0.94888	0.05112	0	0	0.03035	1	0.03035	1	0.03035	1	1	1
ENSG00000188014	28620	54	-4291.24	0.84618	0.15382	0	0	0.07393	1	0.07393	1	0.07393	1	1	1
ENSG00000139324	28623	62	-183.097	0.90022	0.09978	0	0	0.03685	1	0.03685	1	0.03685	1	1	1
ENSG00000174938	28637	60	-1232.17	1	0	0	0	0.04603	1	0.04603	1	0.04603	1	1	1
ENSG00000095383	28652	58	-5269.08	0.89062	0.10938	0	0	0.07242	1	0.07242	1	0.07242	1	1	1
ENSG00000135074	28654	68	-829.262	0.33769	0.66231	0	0	0.16017	1	0.16017	1	0.16017	1	1	1
ENSG00000184304	28658	64	-2390.88	0.96453	0.01655	0.0186	0.00032	0.03315	1	0.03315	1	0.03315	1	3.12007	3.12007
ENSG00000063015	28666	50	-6106.58	0.83003	0.14442	0.02176	0.00379	0.07521	1	0.07521	1	0.07521	1	3.32629	3.32629
ENSG00000077522	28667	62	-236.552	0.55544	0	0.44456	0	0.00908	1	0.00908	1	0.00908	1	1	1
ENSG00000006062	28689	62	-9252.99	0.86158	0.13842	0	0	0.07618	1	0.07618	1	0.07618	1	1	1
ENSG00000197275	28693	58	-757.344	0.74645	0.15032	0.08593	0.0173	0.04268	1	0.04268	1	0.04268	1	1.15935	1.15935
ENSG00000115825	28697	62	-3007.06	0.92313	0.06084	0.01504	0.00099	0.03835	1	0.03835	1	0.03835	1	1	1
ENSG00000072110	28722	62	-155.873	0.78611	0.10499	0.09607	0.01283	0.0022	1	0.0022	1	0.0022	1	1.04847	1.04847
ENSG00000128655	28728	58	-2976.43	0.8101	0.00598	0.18257	0.00135	0.03491	1	0.03491	1	0.03491	1	1	1
ENSG00000158941	28729	72	-5083.04	0.7832	0.20969	0.00561	0.0015	0.06706	1	0.06706	1	0.06706	1	16.6983	16.6983
ENSG00000006459	28736	66	-4557.33	0	0	0.64405	0.35595	0.06151	1	0.06151	1	0.06151	1	270.622	270.622
ENSG00000184432	28740	58	-1968.34	0.99012	0.00984	4e-05	0	0.02815	1	0.02815	1	0.02815	1	1	1
ENSG00000125675	28746	68	-115.091	1	0	0	0	0.00758	1	0.00758	1	0.00758	1	1.35156	1.35156
ENSG00000135407	28754	50	-10557.5	0.8414	0.11227	0.04088	0.00545	0.06644	1	0.06644	1	0.06644	1	1	1
ENSG00000140022	28761	74	-1635.34	0.93905	0.05832	0.00247	0.00015	0.05434	1	0.05434	1	0.05434	1	1	1
ENSG00000171714	28775	62	-3523.73	0.65601	0.29105	0.03667	0.01627	0.07944	1	0.07944	1	0.07944	1	1	1
ENSG00000061273	28791	50	-5424.85	0.82888	0.17112	0	0	0.08949	1	0.08949	1	0.08949	1	1	1
ENSG00000070882	28797	66	-2288.45	0.8353	0.03971	0.11931	0.00567	0.02313	1	0.02313	1	0.02313	1	1	1
ENSG00000163510	28805	52	-3860	0.75368	0.09465	0.13475	0.01692	0.03306	1	0.03306	1	0.03306	1	1	1
ENSG00000154767	28810	60	-6675.48	0.77283	0.22717	0	0	0.08783	1	0.08783	1	0.08783	1	1	1
ENSG00000134324	28820	60	-665.898	1	0	0	0	0.01198	1	0.01198	1	0.01198	1	1	1
	28829	52	-5333.55	0.92527	0.07473	0	0	0.06425	1	0.06425	1	0.06425	1	1	1
ENSG00000170558	28831	62	-3748.21	0.9794	0.0206	0	0	0.01636	1	0.01636	1	0.01636	1	1	1
ENSG00000090989	28836	66	-469.222	1	0	0	0	0.0117	1	0.0117	1	0.0117	1	1	1
ENSG00000148337	28842	58	-2694.68	0.72533	0.27467	0	0	0.12911	1	0.12911	1	0.12911	1	1	1
ENSG00000160867	28848	48	-2838.65	0.98228	0.01772	0	0	0.01478	1	0.01478	1	0.01478	1	1	1
ENSG00000127527	28871	54	-3150.57	0.94271	0.05729	0	0	0.04232	1	0.04232	1	0.04232	1	1	1
ENSG00000133067	28890	54	-3251.83	0.87474	0.04654	0.07475	0.00398	0.05715	1	0.05715	1	0.05715	1	1.89918	1.89918
ENSG00000114346	28892	64	-634.188	0.93456	0.06544	0	0	0.05772	1	0.05772	1	0.05772	1	1	1
ENSG00000132692	28901	44	-11955.9	0.81351	0.16229	0.02017	0.00402	0.06032	1	0.06032	1	0.06032	1	6.44508	6.44508
ENSG00000167992	28915	44	-6328.14	0.77333	0.22667	0	0	0.09488	1	0.09488	1	0.09488	1	1	1
ENSG00000198879	28929	56	-2429.92	0.86462	0.13538	0	0	0.07215	1	0.07215	1	0.07215	1	1	1
ENSG00000105732	28941	40	-3991.42	0.94005	0.05079	0.00869	0.00047	0.03936	1	0.03936	1	0.03936	1	999	999
ENSG00000182578	28947	48	-7931.64	0.72392	0.27608	0	0	0.09646	1	0.09646	1	0.09646	1	1	1
ENSG00000055957	28962	60	-4669.26	0.84602	0.15398	0	0	0.11835	1	0.11835	1	0.11835	1	1	1
ENSG00000104450	28963	60	-6623.95	0.70454	0.29546	0	0	0.12588	1	0.12588	1	0.12588	1	1	1
ENSG00000101577	28994	72	-2124.16	0.97583	0.02074	0.00336	7e-05	0.02395	1	0.02395	1	0.02395	1	1	1
ENSG00000163617	29012	62	-1545.71	0.34426	0.3199	0.17408	0.16176	0.13357	1	0.13357	1	0.13357	1	1	1
ENSG00000174705	29014	62	-3029.41	0.81549	0.18451	0	0	0.07144	1	0.07144	1	0.07144	1	1	1
ENSG00000149503	29016	56	-3657.05	0.86279	0.08644	0.04615	0.00462	0.04585	1	0.04585	1	0.04585	1	1	1
ENSG00000060069	29023	58	-1353.59	0.71616	0.20812	0.05867	0.01705	0.09535	1	0.09535	1	0.09535	1	15.3568	15.3568
ENSG00000113231	29026	64	-505.132	0.96813	0.03187	0	0	0.06671	1	0.06671	1	0.06671	1	1	1
ENSG00000160271	29029	62	-4033.56	0.79958	0.02381	0.1715	0.00511	0.04628	1	0.04628	1	0.04628	1	1	1
ENSG00000164099	29031	68	-3794.11	0.86775	0.0887	0.0395	0.00404	0.06717	1	0.06717	1	0.06717	1	1	1
ENSG00000115993	29044	66	-446.387	0.87859	0.12141	0	0	0.03803	1	0.03803	1	0.03803	1	1	1
ENSG00000196700	29047	48	-5990.72	0.85153	0.14847	0	0	0.08443	1	0.08443	1	0.08443	1	1	1
ENSG00000177119	29055	62	-2531.56	0.89934	0.10066	0	0	0.08327	1	0.08327	1	0.08327	1	1	1
ENSG00000016602	29079	52	-5344.08	0.5202	0.39566	0.04779	0.03635	0.13595	1	0.13595	1	0.13595	1	29.2939	29.2939
ENSG00000167202	29090	44	-8011.65	0.92288	0.07712	0	0	0.05809	1	0.05809	1	0.05809	1	1	1
ENSG00000153292	29097	64	-11659.5	0.63567	0.2158	0.11089	0.03764	0.14008	1	0.14008	1	0.14008	1	1	1
ENSG00000154269	29103	62	-11.5371	0.49192	0.36209	0.08409	0.0619	0.59273	1	0.59273	1	0.59273	1	1.13843	1.13843
ENSG00000171824	29105	66	-2734.65	0.9016	0.0984	0	0	0.07446	1	0.07446	1	0.07446	1	1	1
ENSG00000106771	29113	52	-2318.47	0.85033	0.02764	0.11818	0.00384	0.03357	1	0.03357	1	0.03357	1	1	1
	29125	64	-7810.8	0.93718	0.05255	0.00972	0.00055	0.03907	1	0.03907	1	0.03907	1	1	1
ENSG00000196588	29135	58	-226.058	0.23995	0.76005	0	0	0.06363	1	0.06363	1	0.06363	1	1	1
ENSG00000114062	29139	68	-5622.78	0.96315	0.03685	0	0	0.02928	1	0.02928	1	0.02928	1	1	1
ENSG00000151655	29142	56	-116.915	0.72282	0	0.27718	0	0.00909	1	0.00909	1	0.00909	1	64.5503	64.5503
ENSG00000146828	29153	44	-8359.88	0.89044	0.09554	0.01266	0.00136	0.0347	1	0.0347	1	0.0347	1	9.19645	9.19645
ENSG00000112984	29167	58	-3991.14	0.95395	0.04605	0	0	0.10713	1	0.10713	1	0.10713	1	1	1
ENSG00000131196	29209	48	-4246.48	0.98069	0.01197	0.00725	9e-05	0.02237	1	0.02237	1	0.02237	1	1	1
ENSG00000176438	29214	50	-3137.32	0.7484	0.21327	0.02983	0.0085	0.1185	1	0.1185	1	0.1185	1	3.21364	3.21364
ENSG00000116016	29215	62	-2540.09	0.86502	0.13498	0	0	0.08687	1	0.08687	1	0.08687	1	1	1
ENSG00000101773	29217	64	-3286.18	0.39767	0.30471	0.16851	0.12912	0.21214	1	0.21214	1	0.21214	1	2.85478	2.85478
ENSG00000149488	29218	48	-4566.53	0.97481	0.02519	0	0	0.05295	1	0.05295	1	0.05295	1	1	1
ENSG00000030304	29222	62	-1752.71	0.9215	0.0785	0	0	0.04337	1	0.04337	1	0.04337	1	1	1
ENSG00000078747	29223	60	-358.961	0.92332	0.07668	0	0	0.01556	1	0.01556	1	0.01556	1	3.91334	3.91334
ENSG00000134917	29238	58	-2073.59	0.81966	0.18034	0	0	0.07689	1	0.07689	1	0.07689	1	1	1
ENSG00000163507	29242	62	-2867.09	0.83426	0.14672	0.01618	0.00285	0.07122	1	0.07122	1	0.07122	1	14.5816	14.5816
ENSG00000183751	29250	44	-12802.8	0.89234	0.10766	0	0	0.05693	1	0.05693	1	0.05693	1	1	1
ENSG00000173402	29265	66	-10037.7	0.81518	0.09901	0.07651	0.00929	0.03582	1	0.03582	1	0.03582	1	1	1
ENSG00000135740	29291	58	-2001.64	0.91751	0.08249	0	0	0.02007	1	0.02007	1	0.02007	1	1	1
ENSG00000174502	29305	52	-6108.36	0.81405	0.10017	0.07638	0.0094	0.04873	1	0.04873	1	0.04873	1	1	1
ENSG00000110844	29329	60	-2015.17	0.96852	0	0.03148	0	0.01786	1	0.01786	1	0.01786	1	7.60698	7.60698
ENSG00000131725	29331	48	-6035.91	0.91435	0.08565	0	0	0.03349	1	0.03349	1	0.03349	1	1	1
ENSG00000075643	29332	62	-3860.79	0.78026	0.21974	0	0	0.11601	1	0.11601	1	0.11601	1	1	1
ENSG00000125207	29338	64	-1855.16	0.69745	0	0.30255	0	0.02587	1	0.02587	1	0.02587	1	1	1
ENSG00000119041	29348	52	-5057.36	0.96228	0.03772	0	0	0.05812	1	0.05812	1	0.05812	1	1	1
ENSG00000154447	29351	68	-235.375	1	0	0	0	0.02092	1	0.02092	1	0.02092	1	1	1
ENSG00000023171	29352	52	-2715.58	0.99118	0.00882	0	0	0.0449	1	0.0449	1	0.0449	1	24.9756	24.9756
ENSG00000109572	29366	60	-1724.03	0.83483	0.16517	0	0	0.00466	1	0.00466	1	0.00466	1	1	1
ENSG00000134755	29389	64	-4673.3	0.68051	0.31949	0	0	0.09427	1	0.09427	1	0.09427	1	1	1
ENSG00000147650	29401	66	-2704.46	0.81261	0.04981	0.12964	0.00795	0.04992	1	0.04992	1	0.04992	1	1	1
ENSG00000163935	29403	64	-2740.14	0.8474	0.1526	0	0	0.09015	1	0.09015	1	0.09015	1	1	1
ENSG00000149499	29405	50	-7612.56	0.9247	0.0753	0	0	0.04277	1	0.04277	1	0.04277	1	1	1
ENSG00000119969	29418	52	-5380.18	0.90691	0.09309	0	0	0.05087	1	0.05087	1	0.05087	1	1	1
ENSG00000058056	29421	66	-23.3708	0	0	0.08095	0.91905	1	1	1	1	1	1	999	999
ENSG00000055955	29440	50	-3075.31	0.64039	0.34316	0.01071	0.00574	0.12959	1	0.12959	1	0.12959	1	11.2956	11.2956
ENSG00000132915	29468	66	-1858.86	0.92733	0.07267	0	0	0.06175	1	0.06175	1	0.06175	1	1	1
ENSG00000164134	29472	62	-1680.13	1	0	0	0	0.03649	1	0.03649	1	0.03649	1	1	1
ENSG00000120539	29478	68	-1321.75	0.67645	0.32355	0	0	0.08488	1	0.08488	1	0.08488	1	1	1
ENSG00000008277	29493	62	-397.416	1	0	0	0	0.00378	1	0.00378	1	0.00378	1	1	1
ENSG00000131778	29496	60	-4362.63	0.60864	0.19957	0.14443	0.04736	0.10673	1	0.10673	1	0.10673	1	1	1
ENSG00000127580	29499	54	-4300.98	0.98519	0.01481	0	0	0.01776	1	0.01776	1	0.01776	1	1	1
ENSG00000065609	29513	68	-652.143	0	0	0.86644	0.13356	0.08667	1	0.08667	1	0.08667	1	999	999
ENSG00000039068	29514	66	-4264.22	0.80042	0.17598	0.01935	0.00425	0.03486	1	0.03486	1	0.03486	1	10.3886	10.3886
ENSG00000134762	29534	62	-3219.05	0.44279	0.24504	0.20096	0.11121	0.09769	1	0.09769	1	0.09769	1	1.17622	1.17622
ENSG00000004487	29544	58	-5167.13	1	0	0	0	0.01679	1	0.01679	1	0.01679	1	1	1
ENSG00000196338	29551	60	-5958.75	0.98962	0.00696	0.00339	2e-05	0.01941	1	0.01941	1	0.01941	1	4.15341	4.15341
ENSG00000184156	29563	66	-709.522	0	0	1	0	0.01886	1	0.01886	1	0.01886	1	68.1529	68.1529
ENSG00000120694	29565	62	-2697.33	0.945	0.055	0	0	0.04679	1	0.04679	1	0.04679	1	1	1
ENSG00000184613	29583	58	-1494.95	0.93358	0.06642	0	0	0.02727	1	0.02727	1	0.02727	1	1	1
ENSG00000143297	29584	34	-10498.5	0.47463	0.44094	0.04377	0.04066	0.1657	1	0.1657	1	0.1657	1	4.23936	4.23936
ENSG00000130164	29588	56	-5803.3	0.82752	0.17248	0	0	0.05491	1	0.05491	1	0.05491	1	1	1
ENSG00000158445	29590	66	-3405.04	0.90612	0.02172	0.07047	0.00169	0.03005	1	0.03005	1	0.03005	1	1	1
ENSG00000081985	29601	64	-1013.84	0.69288	0.30712	0	0	0.13096	1	0.13096	1	0.13096	1	1	1
ENSG00000076924	29602	40	-9025.58	1	0	0	0	0.01702	1	0.01702	1	0.01702	1	1	1
ENSG00000114982	29613	64	-1946.35	0.83631	0.10629	0.05093	0.00647	0.11596	1	0.11596	1	0.11596	1	1.28699	1.28699
ENSG00000102910	29614	56	-6762.19	0.95533	0.02696	0.01722	0.00049	0.0433	1	0.0433	1	0.0433	1	7.98062	7.98062
ENSG00000120051	29626	68	-514.88	0.93101	0	0.06899	0	0.03346	1	0.03346	1	0.03346	1	4.28868	4.28868
ENSG00000140479	29631	52	-650.667	1	0	0	0	0.0277	1	0.0277	1	0.0277	1	5.38242	5.38242
ENSG00000121057	29639	66	-3067.14	0.47081	0.16174	0.2735	0.09396	0.22499	1	0.22499	1	0.22499	1	1	1
ENSG00000143643	29640	68	-685.533	1	0	0	0	0.02862	1	0.02862	1	0.02862	1	1	1
ENSG00000164082	29667	52	-5971.68	0.96946	0.03054	0	0	0.02277	1	0.02277	1	0.02277	1	1	1
ENSG00000198373	29702	60	-6784.59	0.89613	0.08308	0.01902	0.00176	0.02754	1	0.02754	1	0.02754	1	11.7096	11.7096
ENSG00000126107	29706	58	-892.698	1	0	0	0	0.00476	1	0.00476	1	0.00476	1	1.05632	1.05632
ENSG00000132837	29712	66	-86.218	1	0	0	0	0	1	0	1	0	1	1.06642	1.06642
ENSG00000167962	29716	52	-5388.76	0.8189	0.1811	0	0	0.09823	1	0.09823	1	0.09823	1	1	1
ENSG00000179242	29743	48	-2055.96	0.80258	0.04111	0.14869	0.00762	0.02281	1	0.02281	1	0.02281	1	1	1
ENSG00000111667	29747	66	-2214.61	0.9539	0.01925	0.02633	0.00053	0.02865	1	0.02865	1	0.02865	1	1	1
ENSG00000165359	29748	58	-1397.32	0.98386	0	0.01614	0	0.08165	1	0.08165	1	0.08165	1	4.02329	4.02329
ENSG00000122008	29752	62	-8683.19	0.45143	0.54857	0	0	0.13109	1	0.13109	1	0.13109	1	1	1
ENSG00000149418	29755	56	-2926.03	0.60179	0.21785	0.13242	0.04794	0.04442	1	0.04442	1	0.04442	1	1	1
ENSG00000125885	29756	66	-1576.12	0.80416	0.08588	0.09935	0.01061	0.03306	1	0.03306	1	0.03306	1	1	1
ENSG00000166387	29762	62	-4265.68	0.79013	0.16874	0.0339	0.00724	0.05096	1	0.05096	1	0.05096	1	1	1
ENSG00000159842	29763	66	-16.5332	0.3709	0.27453	0.20375	0.15081	1	1	1	1	1	1	1.72209	1.72209
ENSG00000144908	29775	40	-3707.57	0.92518	0.07482	0	0	0.03386	1	0.03386	1	0.03386	1	1	1
ENSG00000130226	29787	52	-2486.15	0.89326	0.07238	0.03178	0.00258	0.05683	1	0.05683	1	0.05683	1	6.51285	6.51285
ENSG00000106976	29793	46	-3701.31	0.90949	0.06741	0.02151	0.00159	0.01693	1	0.01693	1	0.01693	1	1	1
ENSG00000183963	29794	56	-6839.88	0.79225	0.16044	0.03934	0.00797	0.04183	1	0.04183	1	0.04183	1	1	1
ENSG00000160447	29827	58	-8525.9	0.8871	0.1084	0.00401	0.00049	0.05979	1	0.05979	1	0.05979	1	999	999
ENSG00000118473	29833	68	-918.6	0	0	0.92066	0.07934	0.08344	1	0.08344	1	0.08344	1	999	999
ENSG00000155903	29838	60	-600.956	0.84318	0.15682	0	0	0.06677	1	0.06677	1	0.06677	1	1	1
ENSG00000134874	29860	60	-16.3841	1	0	0	0	0.18127	1	0.18127	1	0.18127	1	17.2445	17.2445
ENSG00000108592	29862	50	-12620.3	0.7968	0.14002	0.05374	0.00944	0.05804	1	0.05804	1	0.05804	1	1	1
ENSG00000139174	29872	62	-8052.62	0.90467	0.08022	0.01387	0.00123	0.05113	1	0.05113	1	0.05113	1	1	1
ENSG00000034677	29874	60	-4271.26	0.9048	0.09505	0.00014	1e-05	0.03464	1	0.03464	1	0.03464	1	1	1
ENSG00000112742	29875	68	-644.67	0.94058	0.05942	0	0	0.04903	1	0.04903	1	0.04903	1	1	1
ENSG00000186815	29877	56	-4398.84	0.93111	0.06889	0	0	0.04971	1	0.04971	1	0.04971	1	1	1
ENSG00000162267	29882	58	-5596.6	0.84848	0.15152	0	0	0.05572	1	0.05572	1	0.05572	1	1	1
ENSG00000029725	29883	64	-984.02	0.80831	0.19169	0	0	0.09223	1	0.09223	1	0.09223	1	1	1
ENSG00000149577	29902	62	-1745.66	0.97533	0.02467	0	0	0.03414	1	0.03414	1	0.03414	1	1	1
ENSG00000146938	29924	50	-7413.16	0.99521	0	0.00479	0	0.00744	1	0.00744	1	0.00744	1	2.017	2.017
ENSG00000123064	29927	46	-2171.04	0.80916	0.19084	0	0	0.03986	1	0.03986	1	0.03986	1	1	1
ENSG00000134627	29951	56	-710.897	0.44985	0.55015	0	0	0.11743	1	0.11743	1	0.11743	1	1	1
ENSG00000143971	29955	60	-7940.62	0.37931	0.40643	0.10343	0.11083	0.13425	1	0.13425	1	0.13425	1	1	1
ENSG00000095397	29985	60	-1689.46	0.9882	0	0.0118	0	0.00905	1	0.00905	1	0.00905	1	19.3587	19.3587
ENSG00000119707	29987	66	-1829.8	1	0	0	0	0.0414	1	0.0414	1	0.0414	1	1	1
ENSG00000111199	30006	52	-2324.13	1	0	0	0	0.00658	1	0.00658	1	0.00658	1	1	1
ENSG00000112936	30014	62	-1695.21	0.70577	0.29423	0	0	0.05902	1	0.05902	1	0.05902	1	1	1
ENSG00000112182	30019	60	-3357.54	0.84426	0.11055	0.03996	0.00523	0.14006	1	0.14006	1	0.14006	1	23.3914	23.3914
ENSG00000140265	30024	60	-2284.58	0.42477	0.15011	0.31411	0.11101	0.27502	1	0.27502	1	0.27502	1	1	1
ENSG00000173327	30039	52	-2039.31	0.68901	0.31099	0	0	0.03935	1	0.03935	1	0.03935	1	1	1
ENSG00000100368	30058	50	-9475.04	0.54806	0.37867	0.04333	0.02994	0.18646	1	0.18646	1	0.18646	1	1	1
ENSG00000151694	30077	52	-3100.14	0.95833	0.04167	0	0	0.02518	1	0.02518	1	0.02518	1	1	1
ENSG00000148600	30078	60	-1931.57	0.76222	0.07146	0.15207	0.01426	0.08044	1	0.08044	1	0.08044	1	1	1
ENSG00000101343	30095	62	-5615.5	0.98908	0.01092	0	0	0.02537	1	0.02537	1	0.02537	1	1	1
ENSG00000158859	30120	60	-4625.19	0.80638	0.19362	0	0	0.06499	1	0.06499	1	0.06499	1	1	1
ENSG00000092445	30131	60	-3899.47	0.97203	0.02797	0	0	0.04523	1	0.04523	1	0.04523	1	1	1
ENSG00000006025	30146	56	-2339.25	0.81372	0.18628	0	0	0.0487	1	0.0487	1	0.0487	1	1	1
ENSG00000119682	30171	62	-2635.79	0.93626	0.02492	0.03782	0.00101	0.07068	1	0.07068	1	0.07068	1	1	1
ENSG00000072952	30172	60	-2818.23	0.60968	0.39032	0	0	0.10985	1	0.10985	1	0.10985	1	1	1
ENSG00000071537	30180	36	-9365.21	0.92969	0.06252	0.00729	0.00049	0.02365	1	0.02365	1	0.02365	1	1	1
ENSG00000104722	30194	48	-2656.88	0.86586	0.07299	0.0564	0.00475	0.04405	1	0.04405	1	0.04405	1	1	1
ENSG00000117868	30206	52	-3248.79	0.81482	0.10121	0.0747	0.00928	0.04532	1	0.04532	1	0.04532	1	3.17819	3.17819
ENSG00000089737	30242	68	-2245.8	0.80042	0.05861	0.13135	0.00962	0.02432	1	0.02432	1	0.02432	1	1	1
ENSG00000163681	30248	64	-1624.15	0.84942	0.15058	0	0	0.05196	1	0.05196	1	0.05196	1	1	1
ENSG00000146776	30249	62	-3119.2	0.86862	0.13138	0	0	0.12329	1	0.12329	1	0.12329	1	1	1
ENSG00000141446	30252	64	-5000.14	0.48256	0.24145	0.18395	0.09204	0.1332	1	0.1332	1	0.1332	1	1	1
ENSG00000043143	30271	48	-5753.67	0.93391	0.06609	0	0	0.02369	1	0.02369	1	0.02369	1	1	1
ENSG00000073417	30272	54	-7002.53	0.78445	0.05907	0.14552	0.01096	0.06171	1	0.06171	1	0.06171	1	3.23354	3.23354
ENSG00000169962	30273	52	-12134.7	0.44555	0.10673	0.36119	0.08652	0.08351	1	0.08351	1	0.08351	1	1	1
ENSG00000077782	30319	64	-2061.46	1	0	0	0	0.00939	1	0.00939	1	0.00939	1	1	1
ENSG00000150093	30330	62	-2684.34	1	0	0	0	0.02534	1	0.02534	1	0.02534	1	1	1
ENSG00000149451	30347	44	-10269.6	0.61561	0.20723	0.13255	0.04462	0.1	1	0.1	1	0.1	1	1	1
ENSG00000102221	30351	64	-4742.57	0.61445	0.36896	0.01037	0.00622	0.22565	1	0.22565	1	0.22565	1	15.1115	15.1115
ENSG00000106546	30356	70	-6068.51	0.78874	0.19565	0.01251	0.0031	0.11776	1	0.11776	1	0.11776	1	26.1342	26.1342
ENSG00000170485	30366	62	-2712.97	0.62606	0.0908	0.24727	0.03586	0.11143	1	0.11143	1	0.11143	1	1	1
ENSG00000179104	30367	64	-2195.49	0.84467	0.15533	0	0	0.04278	1	0.04278	1	0.04278	1	1	1
ENSG00000168615	30390	62	-2224.66	0.78274	0.17892	0.03121	0.00713	0.07393	1	0.07393	1	0.07393	1	999	999
ENSG00000137845	30392	40	-6408.08	0.92771	0.06588	0.00599	0.00043	0.01757	1	0.01757	1	0.01757	1	1	1
ENSG00000134759	30393	56	-4130.9	0.74566	0.11227	0.12349	0.01859	0.07629	1	0.07629	1	0.07629	1	1	1
	30411	48	-33.6627	1	0	0	0	0.00312	1	0.00312	1	0.00312	1	1	1
ENSG00000165914	30417	66	-940.285	0.9485	0.0515	0	0	0.01222	1	0.01222	1	0.01222	1	1	1
ENSG00000115657	30418	52	-13994.3	0.811	0.14284	0.03925	0.00691	0.05367	1	0.05367	1	0.05367	1	1	1
ENSG00000066468	30428	64	-3731.95	0.99316	0.00684	0	0	0.03087	1	0.03087	1	0.03087	1	1	1
ENSG00000072858	30432	64	-1436.11	0.84455	0.15545	0	0	0.10352	1	0.10352	1	0.10352	1	1	1
ENSG00000132793	30441	58	-1029.99	0.40801	0.39259	0.10162	0.09778	0.11336	1	0.11336	1	0.11336	1	1	1
ENSG00000100644	30443	66	-3332.02	0.71104	0.28896	0	0	0.07625	1	0.07625	1	0.07625	1	1	1
ENSG00000115705	30463	46	-5203.58	0.60157	0.2177	0.1327	0.04802	0.10197	1	0.10197	1	0.10197	1	1	1
	30476	58	-6408.26	0.75465	0.22388	0.01656	0.00491	0.11853	1	0.11853	1	0.11853	1	26.5229	26.5229
ENSG00000133110	30487	60	-2736.29	0.92734	0.07266	0	0	0.03246	1	0.03246	1	0.03246	1	1	1
ENSG00000032742	30491	46	-2023.27	0.976	0.024	0	0	0.03525	1	0.03525	1	0.03525	1	1	1
ENSG00000004897	30503	56	-2799.62	0.98574	0.01426	0	0	0.02854	1	0.02854	1	0.02854	1	1	1
ENSG00000131375	30510	58	-3704.33	0.97707	0.02293	0	0	0.06603	1	0.06603	1	0.06603	1	1	1
ENSG00000005889	30512	64	-2459.76	0.8891	0.04722	0.06047	0.00321	0.04791	1	0.04791	1	0.04791	1	1	1
ENSG00000018699	30517	60	-3566.28	0.78026	0.19749	0.01776	0.00449	0.09774	1	0.09774	1	0.09774	1	51.3224	51.3224
ENSG00000182511	30519	54	-3692.28	0.96102	0.035	0.00383	0.00014	0.0291	1	0.0291	1	0.0291	1	1	1
ENSG00000174243	30538	64	-5143.96	0.99387	0.00613	0	0	0.00324	1	0.00324	1	0.00324	1	1	1
ENSG00000172995	30569	74	-576.879	0.84046	0.15954	0	0	0.06503	1	0.06503	1	0.06503	1	1	1
ENSG00000125485	30574	62	-5679.35	0.60728	0.25066	0.10056	0.04151	0.05325	1	0.05325	1	0.05325	1	1	1
ENSG00000109606	30575	54	-5180.84	0.99811	0.00189	0	0	0.04648	1	0.04648	1	0.04648	1	1	1
ENSG00000130726	30577	48	-5500.94	0.96272	0.03728	0	0	0.0281	1	0.0281	1	0.0281	1	1	1
ENSG00000114904	30586	64	-3233.8	0.71112	0.24371	0.03365	0.01153	0.09597	1	0.09597	1	0.09597	1	1	1
ENSG00000104881	30592	46	-5874.19	0.8104	0.0575	0.12335	0.00875	0.12762	1	0.12762	1	0.12762	1	2.43739	2.43739
ENSG00000204574	30595	52	-3325.26	0.98178	0.00941	0.00873	8e-05	0.01263	1	0.01263	1	0.01263	1	1	1
ENSG00000131584	30606	44	-1527.22	0.96359	0.03641	0	0	0.02651	1	0.02651	1	0.02651	1	1	1
ENSG00000168036	30609	66	-4627.17	1	0	0	0	0.00095	1	0.00095	1	0.00095	1	1	1
ENSG00000168067	30610	52	-5171.51	0.78968	0.10324	0.0947	0.01238	0.03933	1	0.03933	1	0.03933	1	1	1
ENSG00000111641	30613	52	-6501.64	0.9214	0.07634	0.00208	0.00017	0.03306	1	0.03306	1	0.03306	1	1	1
ENSG00000148429	30640	68	-1949.17	0.92104	0.07896	0	0	0.14885	1	0.14885	1	0.14885	1	1	1
ENSG00000132424	30650	62	-3838.06	0.83261	0.12431	0.03748	0.0056	0.06663	1	0.06663	1	0.06663	1	2.69903	2.69903
ENSG00000057657	30651	70	-1736.61	0.89517	0.10483	0	0	0.06816	1	0.06816	1	0.06816	1	1	1
ENSG00000068724	30660	58	-3625.83	0.9625	0.0375	0	0	0.05114	1	0.05114	1	0.05114	1	1	1
ENSG00000111490	30667	46	-8740.97	0.80037	0.10795	0.08078	0.0109	0.06166	1	0.06166	1	0.06166	1	1	1
ENSG00000105278	30673	34	-6271.9	0.77732	0.22268	0	0	0.12255	1	0.12255	1	0.12255	1	1	1
ENSG00000136802	30705	60	-7947.19	0.97073	0.00471	0.02444	0.00012	0.00997	1	0.00997	1	0.00997	1	1	1
ENSG00000110851	30720	70	-2452.64	0.98993	0.01007	0	0	0.04546	1	0.04546	1	0.04546	1	1	1
ENSG00000106829	30725	74	-1721.25	1	0	0	0	0.03062	1	0.03062	1	0.03062	1	1	1
ENSG00000062038	30728	58	-2827.7	0.78975	0.1589	0.04275	0.0086	0.06822	1	0.06822	1	0.06822	1	65.201	65.201
ENSG00000126787	30730	60	-3590.46	0.58872	0.41128	0	0	0.1988	1	0.1988	1	0.1988	1	1	1
ENSG00000165309	30736	56	-4773.21	0.7575	0.2425	0	0	0.08824	1	0.08824	1	0.08824	1	1	1
ENSG00000156256	30749	58	-12.1681	0.3769	0.47067	0.06778	0.08465	1	1	1	1	1	1	1.00035	1.00035
ENSG00000012124	30753	58	-4508.08	0.64659	0.35341	0	0	0.14634	1	0.14634	1	0.14634	1	1	1
ENSG00000092529	30756	40	-4616.78	0.93073	0.06927	0	0	0.02858	1	0.02858	1	0.02858	1	1	1
ENSG00000132321	30761	50	-4843.06	0.74334	0.13103	0.1068	0.01883	0.0867	1	0.0867	1	0.0867	1	1.81269	1.81269
ENSG00000163166	30768	60	-2972.31	0.82151	0.17849	0	0	0.06129	1	0.06129	1	0.06129	1	1	1
ENSG00000116809	30774	52	-8420.26	0.95518	0.04482	0	0	0.03217	1	0.03217	1	0.03217	1	1	1
ENSG00000176049	30787	68	-3240.98	0.99479	0.00521	0	0	0.01402	1	0.01402	1	0.01402	1	1	1
ENSG00000164403	30799	46	-6156	0.60691	0.39309	0	0	0.15392	1	0.15392	1	0.15392	1	1	1
ENSG00000110048	30818	62	-3776.77	0.93224	0.03449	0.03209	0.00119	0.01401	1	0.01401	1	0.01401	1	1	1
ENSG00000078098	30826	50	-7369.55	0.73151	0.1375	0.11027	0.02073	0.07525	1	0.07525	1	0.07525	1	1	1
ENSG00000066629	30828	54	-2147.37	0.98363	0	0.01637	0	0.02747	1	0.02747	1	0.02747	1	1	1
ENSG00000204256	30845	66	-7896.83	0.94215	0.05227	0.00529	0.00029	0.02796	1	0.02796	1	0.02796	1	1	1
ENSG00000154654	30860	58	-1184.07	0.90032	0.09968	0	0	0.05369	1	0.05369	1	0.05369	1	1	1
ENSG00000134242	30864	66	-9524.27	0.42026	0.47503	0.04915	0.05556	0.19614	1	0.19614	1	0.19614	1	5.83053	5.83053
ENSG00000067208	30874	44	-3082.02	0.9036	0.03917	0.05485	0.00238	0.04246	1	0.04246	1	0.04246	1	1	1
ENSG00000188522	30881	58	-7040.82	0.70419	0.14587	0.12421	0.02573	0.083	1	0.083	1	0.083	1	3.51383	3.51383
ENSG00000115616	30910	64	-3803.95	0.91724	0.07027	0.0116	0.00089	0.01141	1	0.01141	1	0.01141	1	1	1
ENSG00000183421	30915	52	-6529.63	0.96477	0.02868	0.00636	0.00019	0.03454	1	0.03454	1	0.03454	1	1	1
ENSG00000163848	30930	66	-2616.11	0.97231	0.02769	0	0	0.04803	1	0.04803	1	0.04803	1	1	1
ENSG00000147316	30934	56	-3941.36	0.11572	0.09167	0.44225	0.35036	0.07335	1	0.07335	1	0.07335	1	1	1
ENSG00000139626	30935	54	-1545.88	0.87526	0.12474	0	0	0.09884	1	0.09884	1	0.09884	1	1	1
ENSG00000099949	30953	58	-3395.08	0.99052	0.00948	0	0	0.01988	1	0.01988	1	0.01988	1	1	1
ENSG00000138399	30957	56	-688.593	0.36686	0.31127	0.17413	0.14774	0.0645	1	0.0645	1	0.0645	1	1.80429	1.80429
ENSG00000101542	30970	68	-1573.25	0.97689	0.01503	0.00796	0.00012	0.01425	1	0.01425	1	0.01425	1	1	1
ENSG00000175697	30986	66	-6166.77	0.41926	0.58074	0	0	0.20329	1	0.20329	1	0.20329	1	1	1
ENSG00000056345	30995	56	-4752.76	0.95045	0.04955	0	0	0.03192	1	0.03192	1	0.03192	1	1	1
ENSG00000095539	30997	56	-5967.38	0.93269	0.06731	0	0	0.09172	1	0.09172	1	0.09172	1	1	1
ENSG00000174498	31009	60	-1512.5	0.62318	0.01994	0.34581	0.01107	0.05804	1	0.05804	1	0.05804	1	1.26215	1.26215
ENSG00000166960	31014	44	-2253.15	0.14689	0.18238	0.29921	0.37152	0.21856	1	0.21856	1	0.21856	1	1	1
ENSG00000123552	31025	60	-3018.38	0.66618	0.18684	0.11479	0.03219	0.12076	1	0.12076	1	0.12076	1	1.06597	1.06597
ENSG00000165280	31031	70	-1621.56	0.97835	0.02165	0	0	0.01948	1	0.01948	1	0.01948	1	1	1
ENSG00000167615	31033	60	-5915.52	0.98728	0.01272	0	0	0.0435	1	0.0435	1	0.0435	1	1	1
ENSG00000116871	31037	60	-1170.17	0.57355	0.31923	0.06888	0.03834	0.22718	1	0.22718	1	0.22718	1	23.4494	23.4494
ENSG00000082781	31040	62	-1159.27	0.96406	0.03594	0	0	0.01224	1	0.01224	1	0.01224	1	1	1
ENSG00000196689	31041	52	-4834.46	0.88441	0.05216	0.05989	0.00353	0.04214	1	0.04214	1	0.04214	1	1	1
ENSG00000197147	31051	62	-7327.56	0.94962	0.04939	0.00094	5e-05	0.02764	1	0.02764	1	0.02764	1	1	1
ENSG00000099917	31064	56	-2036.96	0.81113	0.18887	0	0	0.10831	1	0.10831	1	0.10831	1	1	1
ENSG00000096401	31069	60	-3158.06	0.94841	0.05159	0	0	0.01202	1	0.01202	1	0.01202	1	1	1
ENSG00000106052	31071	56	-2153.5	0.77582	0.06206	0.15012	0.01201	0.09225	1	0.09225	1	0.09225	1	1	1
ENSG00000099995	31078	66	-4478.73	0.88865	0.00383	0.10706	0.00046	0.00703	1	0.00703	1	0.00703	1	1	1
ENSG00000077232	31083	68	-2082.58	0.93128	0.06872	0	0	0.05393	1	0.05393	1	0.05393	1	1	1
ENSG00000111860	31095	62	-4799.14	0.50484	0.1708	0.24236	0.082	0.14147	1	0.14147	1	0.14147	1	1	1
ENSG00000006740	31098	56	-583.689	1	0	0	0	0.04561	1	0.04561	1	0.04561	1	1.47498	1.47498
ENSG00000129680	31103	46	-6597.26	0.49169	0.41411	0.05114	0.04307	0.29911	1	0.29911	1	0.29911	1	1.67733	1.67733
ENSG00000103249	31123	52	-7503.1	0.97701	0.01763	0.00527	0.0001	0.01827	1	0.01827	1	0.01827	1	14.3628	14.3628
ENSG00000137055	31127	64	-3336.53	0.87353	0.12647	0	0	0.04439	1	0.04439	1	0.04439	1	1	1
ENSG00000158220	31137	40	-5008.14	0.69075	0.29524	0.00981	0.00419	0.10764	1	0.10764	1	0.10764	1	7.72895	7.72895
ENSG00000174576	31143	56	-6119.62	0.88033	0.11967	0	0	0.05491	1	0.05491	1	0.05491	1	1	1
ENSG00000172575	31148	64	-974.72	1	0	0	0	0.00794	1	0.00794	1	0.00794	1	1	1
ENSG00000150394	31158	68	-650.153	0.2056	0.00726	0.76028	0.02686	0.04943	1	0.04943	1	0.04943	1	1	1
ENSG00000100139	31163	50	-2717.97	0.77419	0.22581	0	0	0.07148	1	0.07148	1	0.07148	1	1	1
ENSG00000079112	31165	66	-4504.87	0.71009	0.28991	0	0	0.16675	1	0.16675	1	0.16675	1	1	1
ENSG00000107593	31167	54	-7594.86	0.69984	0.05059	0.23274	0.01683	0.06875	1	0.06875	1	0.06875	1	1	1
ENSG00000198945	31173	62	-2089.94	0.84525	0.15475	0	0	0.01992	1	0.01992	1	0.01992	1	1	1
ENSG00000143537	31179	60	-4684.18	0.70216	0.29784	0	0	0.15652	1	0.15652	1	0.15652	1	1	1
ENSG00000112541	31181	56	-3599.21	0.97357	0.01965	0.00665	0.00013	0.01337	1	0.01337	1	0.01337	1	4.02711	4.02711
ENSG00000144820	31187	60	-2236.47	0	0	0.7218	0.2782	0.17425	1	0.17425	1	0.17425	1	1	1
ENSG00000140332	31205	54	-6148.25	0.98656	0.01344	0	0	0.02181	1	0.02181	1	0.02181	1	1	1
ENSG00000198400	31209	56	-2252.38	0.96367	0.03633	0	0	0.03132	1	0.03132	1	0.03132	1	1	1
ENSG00000100784	31210	64	-838.009	1	0	0	0	0.06614	1	0.06614	1	0.06614	1	1	1
ENSG00000140937	31220	74	-2287.74	1	0	0	0	0.00797	1	0.00797	1	0.00797	1	1	1
ENSG00000148835	31241	58	-1357.28	0.93336	0.01816	0.04755	0.00093	0.01762	1	0.01762	1	0.01762	1	1.05202	1.05202
ENSG00000115221	31249	64	-2587.7	0.94494	0.02765	0.02663	0.00078	0.0287	1	0.0287	1	0.0287	1	1	1
ENSG00000143344	31253	46	-6547.6	0.93813	0.05555	0.00596	0.00035	0.02456	1	0.02456	1	0.02456	1	1	1
ENSG00000058673	31254	66	-3285.42	0.6552	0.20798	0.10386	0.03297	0.0578	1	0.0578	1	0.0578	1	1	1
ENSG00000166589	31259	56	-2764.32	0.79216	0.20784	0	0	0.14703	1	0.14703	1	0.14703	1	1	1
ENSG00000198586	31267	58	-1236.27	0.99439	0.00561	0	0	0.01094	1	0.01094	1	0.01094	1	1	1
ENSG00000116141	31277	58	-4954.11	0.89173	0.03339	0.07218	0.0027	0.02913	1	0.02913	1	0.02913	1	1	1
	31297	56	-2513.63	0.95639	0.04361	0	0	0.02179	1	0.02179	1	0.02179	1	1	1
ENSG00000075213	31316	64	-832.126	0.97121	0.02879	0	0	0.01792	1	0.01792	1	0.01792	1	1	1
ENSG00000112293	31321	60	-3606.12	0.56454	0.43053	0.0028	0.00213	0.18998	1	0.18998	1	0.18998	1	1.11109	1.11109
ENSG00000086848	31330	50	-4340.51	0.70473	0.07008	0.20483	0.02037	0.0673	1	0.0673	1	0.0673	1	1	1
ENSG00000111727	31365	64	-2267.93	0.9038	0.0962	0	0	0.04583	1	0.04583	1	0.04583	1	1	1
ENSG00000040731	31392	58	-2943.37	1	0	0	0	0.01918	1	0.01918	1	0.01918	1	1	1
ENSG00000180251	31397	54	-6131.79	0.74326	0.24537	0.00854	0.00282	0.04853	1	0.04853	1	0.04853	1	40.0576	40.0576
ENSG00000057019	31401	60	-2104.27	0.78132	0.17328	0.03716	0.00824	0.11548	1	0.11548	1	0.11548	1	1	1
ENSG00000198218	31431	68	-1755.28	1	0	0	0	0.03818	1	0.03818	1	0.03818	1	1.05765	1.05765
ENSG00000113100	31436	58	-2242.74	0.91972	0.08028	0	0	0.02836	1	0.02836	1	0.02836	1	1	1
ENSG00000184564	31438	38	-10100.8	0.79663	0.09801	0.09381	0.01154	0.06892	1	0.06892	1	0.06892	1	1	1
ENSG00000156232	31447	50	-5700.26	0.69949	0.30051	0	0	0.13493	1	0.13493	1	0.13493	1	1	1
ENSG00000102710	31462	64	-322.094	1	0	0	0	0.01617	1	0.01617	1	0.01617	1	1	1
ENSG00000084731	31472	60	-2548.81	1	0	0	0	0.01814	1	0.01814	1	0.01814	1	1	1
ENSG00000133687	31473	52	-3517.61	0.58195	0.12943	0.23611	0.05251	0.08004	1	0.08004	1	0.08004	1	1	1
ENSG00000132670	31515	42	-4588.35	0.96196	0.01953	0.01814	0.00037	0.02544	1	0.02544	1	0.02544	1	1	1
ENSG00000072133	31527	52	-1481.14	0.93584	0.06416	0	0	0.03792	1	0.03792	1	0.03792	1	1	1
ENSG00000173838	31550	58	-7006.71	0.58697	0.35773	0.03435	0.02094	0.35648	1	0.35648	1	0.35648	1	1	1
ENSG00000163161	31551	48	-2752.58	0.94309	0.05691	0	0	0.03456	1	0.03456	1	0.03456	1	1	1
ENSG00000105866	31553	62	-3007.89	0.84709	0.00888	0.14254	0.00149	0.088	1	0.088	1	0.088	1	1	1
ENSG00000081138	31554	58	-190.378	1	0	0	0	0.03216	1	0.03216	1	0.03216	1	1	1
ENSG00000145526	31559	62	-1243.79	0.92407	0	0.07593	0	0.00396	1	0.00396	1	0.00396	1	1.90921	1.90921
ENSG00000151690	31567	64	-12264.3	0.78876	0.177	0.02797	0.00628	0.04488	1	0.04488	1	0.04488	1	1	1
ENSG00000170289	31568	52	-3582.18	0.62921	0.26069	0.07784	0.03225	0.08875	1	0.08875	1	0.08875	1	2.63727	2.63727
ENSG00000064703	31605	56	-2327.83	0.71386	0.06903	0.19797	0.01914	0.08855	1	0.08855	1	0.08855	1	1	1
ENSG00000179776	31627	56	-2495.04	0.94304	0.05696	0	0	0.03331	1	0.03331	1	0.03331	1	1	1
ENSG00000103534	31654	46	-3240.57	0.68177	0.17319	0.11566	0.02938	0.05082	1	0.05082	1	0.05082	1	1.85757	1.85757
ENSG00000157764	31664	38	-5709.38	0.97055	0.02945	0	0	0.00908	1	0.00908	1	0.00908	1	1	1
ENSG00000198900	31680	70	-1224.28	1	0	0	0	0.01512	1	0.01512	1	0.01512	1	1	1
ENSG00000154162	31687	62	-10.3124	1	0	0	0	0.02069	1	0.02069	1	0.02069	1	1.47189	1.47189
ENSG00000143437	31700	66	-1305.74	1	0	0	0	0.00497	1	0.00497	1	0.00497	1	1	1
ENSG00000103194	31703	60	-7007.38	0.59225	0.21781	0.13887	0.05107	0.09996	1	0.09996	1	0.09996	1	1	1
ENSG00000130234	31740	44	-9689.64	0.64903	0.30626	0.03038	0.01433	0.12627	1	0.12627	1	0.12627	1	1	1
ENSG00000001617	31743	58	-3304.22	0.98934	0.0021	0.00854	2e-05	0.01705	1	0.01705	1	0.01705	1	15.0089	15.0089
ENSG00000147180	31750	46	-1099.4	1	0	0	0	0.02972	1	0.02972	1	0.02972	1	1.23464	1.23464
ENSG00000162607	31755	70	-17.092	1	0	0	0	0.02163	1	0.02163	1	0.02163	1	1.05041	1.05041
ENSG00000068885	31772	40	-4056.55	0.94147	0.05853	0	0	0.06884	1	0.06884	1	0.06884	1	1	1
ENSG00000157540	31776	66	-528.735	0.8449	0.1551	0	0	0.04926	1	0.04926	1	0.04926	1	1	1
ENSG00000168826	31779	52	-13558.1	0.69532	0.30468	0	0	0.07571	1	0.07571	1	0.07571	1	1	1
ENSG00000197635	31832	70	-1251.63	0.06983	0.0336	0.60534	0.29123	0.10939	1	0.10939	1	0.10939	1	1	1
ENSG00000113361	31849	72	-551.074	0.79094	0.03548	0.16613	0.00745	0.02726	1	0.02726	1	0.02726	1	1.94997	1.94997
	31855	48	-3616.73	0.8636	0.09571	0.03663	0.00406	0.11757	1	0.11757	1	0.11757	1	5.59338	5.59338
ENSG00000146872	31857	66	-487.328	1	0	0	0	0.00932	1	0.00932	1	0.00932	1	1	1
ENSG00000135241	31865	64	-4409.61	0.48577	0.31929	0.11763	0.07731	0.1832	1	0.1832	1	0.1832	1	2.74156	2.74156
ENSG00000082074	31889	72	-5805.05	0.71308	0.26471	0.0162	0.00601	0.20764	1	0.20764	1	0.20764	1	15.9816	15.9816
	31891	34	-3407.37	0.96899	0.03101	0	0	0.01345	1	0.01345	1	0.01345	1	1	1
ENSG00000160255	31892	48	-6977.75	0.86193	0.13807	0	0	0.05784	1	0.05784	1	0.05784	1	1	1
ENSG00000185359	31902	36	-10417.6	0.95264	0.04736	0	0	0.03565	1	0.03565	1	0.03565	1	1	1
ENSG00000138376	31910	54	-7012.93	0.30822	0.23665	0.25746	0.19768	0.26079	1	0.26079	1	0.26079	1	1	1
ENSG00000196781	31915	66	-2699.94	1	0	0	0	0.00288	1	0.00288	1	0.00288	1	1	1
ENSG00000113580	31921	64	-1590.15	0.93412	0.06588	0	0	0.13574	1	0.13574	1	0.13574	1	1	1
ENSG00000163788	31926	52	-6663.85	0.94393	0.05607	0	0	0.04681	1	0.04681	1	0.04681	1	1	1
ENSG00000171017	31935	60	-3351.7	0.81668	0.01704	0.16289	0.0034	0.02355	1	0.02355	1	0.02355	1	1	1
ENSG00000160613	31937	52	-4552.5	0.75379	0.1712	0.06113	0.01388	0.0459	1	0.0459	1	0.0459	1	1	1
ENSG00000109790	31941	56	-3360.89	0.99487	0.00513	0	0	0.00695	1	0.00695	1	0.00695	1	1	1
ENSG00000128602	31942	58	-3050.55	1	0	0	0	0.00635	1	0.00635	1	0.00635	1	1	1
ENSG00000124788	31955	56	-1764.19	1	0	0	0	0.05696	1	0.05696	1	0.05696	1	1.09876	1.09876
ENSG00000197140	31957	56	-825.689	0.57387	0.42613	0	0	0.11758	1	0.11758	1	0.11758	1	1	1
	31965	46	-6603.03	0.94997	0.03987	0.00976	0.00041	0.05008	1	0.05008	1	0.05008	1	1	1
ENSG00000172053	31966	52	-11693.4	0.8082	0.15311	0.03253	0.00616	0.04398	1	0.04398	1	0.04398	1	1	1
ENSG00000163798	31969	38	-6948.95	0.8104	0.1896	0	0	0.03657	1	0.03657	1	0.03657	1	1	1
ENSG00000156564	31971	64	-3603.34	0.98353	0	0.01647	0	0.01245	1	0.01245	1	0.01245	1	1	1
ENSG00000162869	31982	60	-1765.83	0.9446	0.0554	0	0	0.01939	1	0.01939	1	0.01939	1	1	1
ENSG00000160469	31997	56	-1478.58	0.9718	0	0.0282	0	0.03437	1	0.03437	1	0.03437	1	999	999
ENSG00000135451	32013	58	-5671.37	0.40124	0.50947	0.03934	0.04995	0.16405	1	0.16405	1	0.16405	1	46.9699	46.9699
ENSG00000187045	32028	46	-2474.82	0.99039	0.00961	0	0	0.04614	1	0.04614	1	0.04614	1	1	1
ENSG00000142178	32037	52	-7153.9	0.9084	0.07515	0.01519	0.00126	0.08523	1	0.08523	1	0.08523	1	4.48687	4.48687
ENSG00000131381	32057	58	-6991.67	0.79866	0.18918	0.00983	0.00233	0.08259	1	0.08259	1	0.08259	1	998.999	998.999
ENSG00000075413	32088	62	-2009.85	0.98784	0.01216	0	0	0.07146	1	0.07146	1	0.07146	1	1	1
ENSG00000170390	32102	66	-567.948	1	0	0	0	0.03698	1	0.03698	1	0.03698	1	1.20245	1.20245
	32108	60	-1579.86	0.95481	0.04519	0	0	0.0634	1	0.0634	1	0.0634	1	1	1
ENSG00000214882	32109	60	-6171.37	0.65297	0.34703	0	0	0.16569	1	0.16569	1	0.16569	1	1	1
ENSG00000059573	32114	70	-60.2972	1	0	0	0	0.12721	1	0.12721	1	0.12721	1	1	1
ENSG00000132623	32117	68	-7197.35	0.69431	0.16985	0.10914	0.0267	0.12415	1	0.12415	1	0.12415	1	5.36857	5.36857
ENSG00000129675	32154	66	-1707.55	0.97362	0.02638	0	0	0.03269	1	0.03269	1	0.03269	1	1	1
ENSG00000183853	32161	54	-460.551	0.95967	0	0.04033	0	0.01274	1	0.01274	1	0.01274	1	999	999
ENSG00000138669	32170	66	-2336.75	0.85261	0.07589	0.06566	0.00584	0.02943	1	0.02943	1	0.02943	1	1	1
ENSG00000140859	32174	58	-4789.24	0.94501	0.04832	0.00635	0.00032	0.02861	1	0.02861	1	0.02861	1	1	1
ENSG00000075223	32192	62	-2.77722	0.41844	0.37106	0.11157	0.09893	0.83911	1	0.83911	1	0.83911	1	1.46208	1.46208
ENSG00000178175	32204	70	-2578.27	0.95418	0.04582	0	0	0.0264	1	0.0264	1	0.0264	1	1	1
ENSG00000072518	32205	50	-5132.04	0.99834	0.00166	0	0	0.03715	1	0.03715	1	0.03715	1	1	1
ENSG00000136758	32206	62	-923.849	1	0	0	0	0.01847	1	0.01847	1	0.01847	1	1	1
ENSG00000139132	32209	56	-3339.23	0.85311	0.13951	0.00634	0.00104	0.05843	1	0.05843	1	0.05843	1	1	1
ENSG00000013293	32210	62	-4451.18	0.91804	0.03834	0.04187	0.00175	0.03599	1	0.03599	1	0.03599	1	5.84515	5.84515
ENSG00000037474	32214	56	-5281.4	0.6689	0.1521	0.14583	0.03316	0.04866	1	0.04866	1	0.04866	1	1	1
ENSG00000189233	32216	62	-2643.57	0.84314	0.12362	0.02899	0.00425	0.08752	1	0.08752	1	0.08752	1	1	1
ENSG00000168394	32232	50	-9876.39	0.64739	0.33955	0.00857	0.00449	0.09183	1	0.09183	1	0.09183	1	31.0659	31.0659
ENSG00000088325	32234	62	-3485.26	0.82117	0.17883	0	0	0.10204	1	0.10204	1	0.10204	1	1	1
ENSG00000197912	32236	48	-8664.95	0.89518	0.03974	0.06231	0.00277	0.04248	1	0.04248	1	0.04248	1	3.53507	3.53507
ENSG00000108312	32239	52	-1935.12	0.90775	0.07189	0.01887	0.00149	0.01548	1	0.01548	1	0.01548	1	1	1
ENSG00000106327	32241	54	-7868.22	0.75067	0.18438	0.05214	0.01281	0.0723	1	0.0723	1	0.0723	1	1	1
ENSG00000117600	32254	66	-3249.12	0.96408	0	0.03592	0	0.01057	1	0.01057	1	0.01057	1	39.3605	39.3605
ENSG00000111206	32274	56	-5505.16	0.79606	0.20394	0	0	0.12053	1	0.12053	1	0.12053	1	1	1
ENSG00000132535	32284	48	-2633.93	0.96297	0.03703	0	0	0.01208	1	0.01208	1	0.01208	1	1	1
ENSG00000138398	32297	60	-5453.71	0.90815	0.09185	0	0	0.06547	1	0.06547	1	0.06547	1	1	1
ENSG00000109686	32303	58	-2406.29	0.65566	0.28616	0.04051	0.01768	0.13036	1	0.13036	1	0.13036	1	1.48179	1.48179
ENSG00000237441	32311	58	-3690.18	0.90486	0.08382	0.01036	0.00096	0.106	1	0.106	1	0.106	1	15.5746	15.5746
ENSG00000134013	32319	54	-2649.94	0.90139	0.08358	0.01375	0.00128	0.02223	1	0.02223	1	0.02223	1	38.435	38.435
ENSG00000163728	32320	70	-3020.84	0.78645	0.21355	0	0	0.16716	1	0.16716	1	0.16716	1	1	1
	32330	46	-3700.44	0.96209	0.03791	0	0	0.07406	1	0.07406	1	0.07406	1	1	1
ENSG00000143630	32338	56	-6685.74	0.91824	0.04176	0.03826	0.00174	0.02401	1	0.02401	1	0.02401	1	1	1
ENSG00000100297	32339	48	-5247.79	0.99629	0.00371	0	0	0.0546	1	0.0546	1	0.0546	1	1	1
ENSG00000130695	32348	70	-3012.34	0.24915	0.06381	0.54697	0.14008	0.13008	1	0.13008	1	0.13008	1	1	1
ENSG00000073670	32361	54	-2319.14	1	0	0	0	0.04907	1	0.04907	1	0.04907	1	1	1
ENSG00000105664	32363	38	-2721.16	0.98975	0.01025	0	0	0.01388	1	0.01388	1	0.01388	1	1	1
ENSG00000115318	32365	58	-5449.11	0.94469	0.05531	0	0	0.05845	1	0.05845	1	0.05845	1	1	1
ENSG00000166889	32367	66	-1454	0.90038	0.04445	0.05257	0.0026	0.05289	1	0.05289	1	0.05289	1	1	1
ENSG00000165338	32368	68	-431.082	0.92177	0.07823	0	0	0.0497	1	0.0497	1	0.0497	1	1	1
ENSG00000135164	32373	72	-1403.09	0.96572	0.03428	0	0	0.03639	1	0.03639	1	0.03639	1	1	1
ENSG00000175426	32376	70	-2361.9	0.98413	0.01587	0	0	0.07788	1	0.07788	1	0.07788	1	1	1
ENSG00000114019	32377	54	-3017.29	0.9338	0.0662	0	0	0.01593	1	0.01593	1	0.01593	1	1	1
ENSG00000154118	32389	52	-6555.12	0.93508	0.035	0.02885	0.00108	0.02788	1	0.02788	1	0.02788	1	1	1
ENSG00000113163	32397	66	-2514.16	0.94915	0.05085	0	0	0.06304	1	0.06304	1	0.06304	1	1	1
ENSG00000104973	32410	54	-2057.69	0.86599	0.13401	0	0	0.04421	1	0.04421	1	0.04421	1	1	1
ENSG00000165091	32419	72	-1981.62	0.9751	0.0249	0	0	0.01884	1	0.01884	1	0.01884	1	1	1
ENSG00000104365	32427	60	-1238.07	0.92995	0.0247	0.04418	0.00117	0.06803	1	0.06803	1	0.06803	1	52.5864	52.5864
ENSG00000117707	32437	66	-2688.4	0.85756	0.00551	0.13605	0.00087	0.01456	1	0.01456	1	0.01456	1	1	1
ENSG00000117859	32445	66	-710.714	0.96768	0.03232	0	0	0.02044	1	0.02044	1	0.02044	1	1	1
ENSG00000144645	32451	60	-1765.54	0.74405	0.05905	0.18242	0.01448	0.03227	1	0.03227	1	0.03227	1	1	1
ENSG00000179562	32459	66	-8524.6	0.89158	0.10842	0	0	0.06244	1	0.06244	1	0.06244	1	1	1
ENSG00000104814	32460	50	-2131.19	0.93901	0.04854	0.01183	0.00061	0.08684	1	0.08684	1	0.08684	1	104.866	104.866
ENSG00000153071	32462	68	-3532.21	0.49225	0.21342	0.20531	0.08901	0.13504	1	0.13504	1	0.13504	1	1	1
ENSG00000164347	32469	68	-1614.48	0	0	0.67215	0.32785	0.05823	1	0.05823	1	0.05823	1	999	999
ENSG00000116138	32496	72	-3163.09	0.74919	0.05861	0.17826	0.01395	0.07848	1	0.07848	1	0.07848	1	1	1
ENSG00000109654	32516	70	-1327.48	0.7447	0	0.2553	0	0.01131	1	0.01131	1	0.01131	1	1	1
ENSG00000118513	32523	72	-81.2956	1	0	0	0	0.03616	1	0.03616	1	0.03616	1	1.0888	1.0888
ENSG00000042980	32528	60	-3220.35	0.67406	0.30041	0.01766	0.00787	0.09155	1	0.09155	1	0.09155	1	1.27978	1.27978
ENSG00000140320	32537	62	-8199.3	0.82239	0.15246	0.02122	0.00393	0.11029	1	0.11029	1	0.11029	1	1	1
ENSG00000009830	32559	60	-2051.19	0.61841	0.13472	0.20272	0.04416	0.05563	1	0.05563	1	0.05563	1	2.04685	2.04685
ENSG00000116688	32561	52	-1635.49	0.99655	0	0.00345	0	0.01964	1	0.01964	1	0.01964	1	1	1
ENSG00000188786	32574	66	-2126.3	0.63583	0.21647	0.11018	0.03751	0.24517	1	0.24517	1	0.24517	1	999	999
ENSG00000111344	32595	52	-1483.3	0.87669	0.05334	0.06595	0.00401	0.04172	1	0.04172	1	0.04172	1	9.46929	9.46929
ENSG00000165409	32611	64	-2654.45	0.89619	0.10381	0	0	0.04381	1	0.04381	1	0.04381	1	1	1
ENSG00000141424	32635	58	-3507.76	0.63993	0.25503	0.07511	0.02993	0.06662	1	0.06662	1	0.06662	1	12.7387	12.7387
ENSG00000108262	32644	58	-2263.91	0.85032	0.01549	0.13179	0.0024	0.01661	1	0.01661	1	0.01661	1	3.55053	3.55053
	32645	40	-4718.78	0.97028	0.02218	0.00738	0.00017	0.02837	1	0.02837	1	0.02837	1	992.21	992.21
ENSG00000164304	32646	60	-9643.43	0.52389	0.47611	0	0	0.23242	1	0.23242	1	0.23242	1	1	1
ENSG00000155034	32654	52	-5808.72	0.91934	0.00487	0.07539	0.0004	0.02832	1	0.02832	1	0.02832	1	6.56641	6.56641
ENSG00000158163	32668	48	-2996.29	0.74301	0.154	0.0853	0.01768	0.07086	1	0.07086	1	0.07086	1	1	1
ENSG00000102974	32669	66	-2904.93	0.98731	0.01269	0	0	0.01606	1	0.01606	1	0.01606	1	1	1
ENSG00000128585	32679	68	-1228.38	1	0	0	0	0.02427	1	0.02427	1	0.02427	1	1	1
ENSG00000150361	32683	64	-161.782	1	0	0	0	0.07811	1	0.07811	1	0.07811	1	1	1
ENSG00000115486	32703	56	-5985.3	0.82401	0.17599	0	0	0.03454	1	0.03454	1	0.03454	1	1	1
ENSG00000175556	32749	58	-935.541	0.90107	0.09893	0	0	0.08453	1	0.08453	1	0.08453	1	1	1
ENSG00000198742	32775	54	-2387.21	1	0	0	0	0.00565	1	0.00565	1	0.00565	1	1	1
ENSG00000112818	32793	64	-5779.28	0.70897	0.20807	0.06414	0.01882	0.06553	1	0.06553	1	0.06553	1	1	1
ENSG00000127947	32802	70	-1585.89	0.73939	0.26061	0	0	0.21234	1	0.21234	1	0.21234	1	1	1
ENSG00000079785	32809	68	-1255.5	1	0	0	0	0.02448	1	0.02448	1	0.02448	1	1	1
ENSG00000076242	32824	60	-2527	0.79805	0.04403	0.14966	0.00826	0.02739	1	0.02739	1	0.02739	1	1	1
ENSG00000181722	32830	64	-1964.44	0.95557	0.02543	0.0185	0.00049	0.00519	1	0.00519	1	0.00519	1	999	999
ENSG00000213341	32836	58	-2672.02	0.74774	0.1414	0.09323	0.01763	0.07026	1	0.07026	1	0.07026	1	1.86577	1.86577
ENSG00000135622	32838	58	-186.963	1	0	0	0	0	1	0	1	0	1	1	1
ENSG00000128573	32840	70	-1191.75	0.63483	0.36517	0	0	0.02315	1	0.02315	1	0.02315	1	1	1
ENSG00000185033	32851	52	-5032.09	0.86759	0.13241	0	0	0.10653	1	0.10653	1	0.10653	1	1	1
ENSG00000103313	32866	58	-6969.36	0.64261	0.33942	0.01176	0.00621	0.15714	1	0.15714	1	0.15714	1	1	1
ENSG00000072274	32870	62	-753.779	0.8902	0	0.1098	0	0.1054	1	0.1054	1	0.1054	1	3.26101	3.26101
ENSG00000141384	32879	50	-3563.86	0.64504	0.25849	0.06887	0.0276	0.15014	1	0.15014	1	0.15014	1	1.80209	1.80209
ENSG00000139436	32882	72	-75.0044	0.10104	0.04741	0.5796	0.27195	0.14373	1	0.14373	1	0.14373	1	6.80098	6.80098
ENSG00000159164	32883	56	-4096.66	0.98465	0.00244	0.01288	3e-05	0.01059	1	0.01059	1	0.01059	1	1	1
ENSG00000144909	32897	60	-1725.51	0.58399	0.09427	0.27702	0.04472	0.0222	1	0.0222	1	0.0222	1	1	1
ENSG00000185697	32912	68	-21.4272	0.99952	0	0.00048	0	0.7373	1	0.7373	1	0.7373	1	1.38667	1.38667
ENSG00000177189	32914	58	-700.264	1	0	0	0	0.00331	1	0.00331	1	0.00331	1	1	1
ENSG00000101350	32925	60	-2679.75	0.98779	0.01221	0	0	0.00941	1	0.00941	1	0.00941	1	1	1
ENSG00000133105	32927	66	-5466.54	0.84016	0.12712	0.02842	0.0043	0.07959	1	0.07959	1	0.07959	1	1.80477	1.80477
ENSG00000090372	32936	54	-3787.56	0.86273	0.05687	0.07543	0.00497	0.04304	1	0.04304	1	0.04304	1	1	1
ENSG00000174791	32937	54	-10778.7	0.73193	0.17637	0.07389	0.01781	0.06896	1	0.06896	1	0.06896	1	2.28148	2.28148
ENSG00000113742	32943	70	-3255.49	0.97396	0.02604	0	0	0.0411	1	0.0411	1	0.0411	1	1	1
ENSG00000113407	32947	50	-4886.57	0.95867	0.025	0.01592	0.00042	0.02395	1	0.02395	1	0.02395	1	1	1
ENSG00000159921	32958	70	-213.442	1	0	0	0	0.00313	1	0.00313	1	0.00313	1	1.34354	1.34354
ENSG00000125746	32963	38	-6093.74	0.90938	0.06854	0.02053	0.00155	0.03908	1	0.03908	1	0.03908	1	2.72119	2.72119
ENSG00000083535	32978	62	-1602.33	0.93655	0.06345	0	0	0.05995	1	0.05995	1	0.05995	1	1	1
ENSG00000050405	32979	64	-3402.32	0.58302	0.41698	0	0	0.08832	1	0.08832	1	0.08832	1	1	1
ENSG00000089876	32999	62	-3314.01	0.88869	0.08509	0.02393	0.00229	0.09006	1	0.09006	1	0.09006	1	1	1
ENSG00000171509	33002	64	-2665.45	0.78071	0.21929	0	0	0.12861	1	0.12861	1	0.12861	1	1	1
ENSG00000143190	33004	68	-3139.71	0.98386	0.01614	0	0	0.02	1	0.02	1	0.02	1	1	1
ENSG00000160208	33013	54	-2119.05	0.86836	0.09848	0.02979	0.00338	0.06031	1	0.06031	1	0.06031	1	1	1
ENSG00000105875	33021	66	-246.746	1	0	0	0	0.02079	1	0.02079	1	0.02079	1	1	1
ENSG00000173801	33041	64	-2497.46	0.98883	0	0.01117	0	0.00134	1	0.00134	1	0.00134	1	1	1
ENSG00000158270	33048	64	-3987.12	0.90662	0.04414	0.04695	0.00229	0.04419	1	0.04419	1	0.04419	1	1	1
ENSG00000149654	33049	46	-1070.21	0.91971	0	0.08029	0	0.0451	1	0.0451	1	0.0451	1	1	1
ENSG00000110171	33050	56	-2492.94	0.99035	0.00965	0	0	0.02354	1	0.02354	1	0.02354	1	1	1
ENSG00000117676	33053	62	-3228.43	0.96118	0.03807	0.00072	3e-05	0.03639	1	0.03639	1	0.03639	1	1	1
ENSG00000068796	33093	60	-2547.5	1	0	0	0	0.02681	1	0.02681	1	0.02681	1	1	1
ENSG00000141524	33118	42	-4348.43	0.82914	0.17086	0	0	0.07318	1	0.07318	1	0.07318	1	1	1
ENSG00000107625	33119	62	-1523.56	0	0	0.84006	0.15994	0.08572	1	0.08572	1	0.08572	1	136.537	136.537
ENSG00000121898	33152	50	-5490.38	0.91148	0.03683	0.04968	0.00201	0.02992	1	0.02992	1	0.02992	1	1	1
ENSG00000077616	33153	54	-3360.25	0.8251	0.11556	0.05205	0.00729	0.12338	1	0.12338	1	0.12338	1	5.49906	5.49906
ENSG00000143207	33154	48	-4976.74	0.95908	0.00458	0.03617	0.00017	0.0472	1	0.0472	1	0.0472	1	1	1
ENSG00000156273	33164	62	-6449.65	0.83283	0.16717	0	0	0.19802	1	0.19802	1	0.19802	1	1	1
ENSG00000132305	33169	60	-821.184	1	0	0	0	0.03054	1	0.03054	1	0.03054	1	1	1
ENSG00000065989	33178	36	-6818.96	0.93765	0.06235	0	0	0.07918	1	0.07918	1	0.07918	1	1	1
ENSG00000149090	33197	66	-21.7961	1	0	0	0	0.53778	1	0.53778	1	0.53778	1	1.38006	1.38006
ENSG00000073969	33200	40	-5131	0.96711	0.01288	0.01975	0.00026	0.02276	1	0.02276	1	0.02276	1	1	1
ENSG00000139971	33243	68	-8061.72	0.20451	0.35009	0.16424	0.28115	0.35915	1	0.35915	1	0.35915	1	1.27003	1.27003
ENSG00000082258	33246	68	-3222.05	0.87804	0.12196	0	0	0.04875	1	0.04875	1	0.04875	1	1	1
ENSG00000100201	33264	62	-1611.36	1	0	0	0	0.00134	1	0.00134	1	0.00134	1	1	1
ENSG00000172845	33266	60	-3477.13	0.84641	0.15359	0	0	0.09136	1	0.09136	1	0.09136	1	1	1
ENSG00000072041	33272	60	-3300.89	0.91169	0.07959	0.00802	0.0007	0.08801	1	0.08801	1	0.08801	1	1	1
ENSG00000183798	33275	52	-8737.22	0.79024	0.11094	0.08665	0.01216	0.09012	1	0.09012	1	0.09012	1	1.71145	1.71145
ENSG00000011523	33285	58	-9588.89	0.5977	0.4023	0	0	0.16112	1	0.16112	1	0.16112	1	1	1
ENSG00000099783	33304	66	-524.824	0.86236	0.10769	0.02662	0.00332	0.00596	1	0.00596	1	0.00596	1	1	1
ENSG00000103310	33340	58	-6063.1	0.43581	0.37806	0.09967	0.08646	0.19014	1	0.19014	1	0.19014	1	1	1
ENSG00000008128	33351	48	-6934.44	0.98128	0.01872	0	0	0.02332	1	0.02332	1	0.02332	1	1	1
ENSG00000085377	33354	66	-877.399	1	0	0	0	0.02051	1	0.02051	1	0.02051	1	1	1
ENSG00000069956	33362	58	-2247.53	0.89316	0.10684	0	0	0.04259	1	0.04259	1	0.04259	1	1	1
ENSG00000186628	33402	60	-3339.33	0.33756	0.02906	0.58318	0.0502	0.07567	1	0.07567	1	0.07567	1	1	1
ENSG00000142632	33416	52	-2424.89	0.75664	0.24336	0	0	0.10108	1	0.10108	1	0.10108	1	1	1
ENSG00000083896	33430	62	-688.077	0.98427	0.01573	0	0	0.01302	1	0.01302	1	0.01302	1	1	1
ENSG00000164062	33446	48	-8296.92	0.87695	0.08194	0.0376	0.00351	0.06542	1	0.06542	1	0.06542	1	1	1
ENSG00000183735	33463	60	-302.996	0.77034	0.11237	0.10235	0.01493	0.05418	1	0.05418	1	0.05418	1	1.01933	1.01933
ENSG00000161040	33480	52	-2977.49	0.39593	0.22578	0.24091	0.13738	0.04246	1	0.04246	1	0.04246	1	1	1
ENSG00000167967	33483	54	-11191.9	0.91049	0.08951	0	0	0.04474	1	0.04474	1	0.04474	1	1	1
ENSG00000155890	33489	56	-2985.6	0.89493	0.10507	0	0	0.06485	1	0.06485	1	0.06485	1	1	1
ENSG00000204209	33496	52	-3693.93	0.83828	0.16172	0	0	0.05324	1	0.05324	1	0.05324	1	1	1
ENSG00000171109	33497	62	-714.51	0.84275	0.15725	0	0	0.11115	1	0.11115	1	0.11115	1	1	1
ENSG00000026508	33512	68	-2133.44	0.38669	0.61331	0	0	0.37977	1	0.37977	1	0.37977	1	1	1
ENSG00000071991	33514	52	-4776.93	0.74001	0.25007	0.00742	0.00251	0.07887	1	0.07887	1	0.07887	1	17.8745	17.8745
ENSG00000001497	33536	50	-3619.71	0.76328	0.23672	0	0	0.24195	1	0.24195	1	0.24195	1	1	1
	33544	42	-7240.23	0.81123	0.17087	0.01478	0.00311	0.08755	1	0.08755	1	0.08755	1	9.56662	9.56662
ENSG00000152503	33553	66	-3.68808	0.61388	0.24833	0.0981	0.03969	0.60664	1	0.60664	1	0.60664	1	1.05	1.05
ENSG00000101349	33577	66	-251.961	1	0	0	0	0.00431	1	0.00431	1	0.00431	1	1.51136	1.51136
ENSG00000037637	33580	66	-3040.47	0.9824	0.0176	0	0	0.03156	1	0.03156	1	0.03156	1	1	1
ENSG00000087470	33595	56	-2904.51	0.95127	0.03283	0.01537	0.00053	0.03598	1	0.03598	1	0.03598	1	364.228	364.228
ENSG00000184588	33600	68	-2696.22	0.93564	0.06436	0	0	0.07941	1	0.07941	1	0.07941	1	1	1
ENSG00000105808	33603	46	-2774.55	0.6964	0.04098	0.24803	0.01459	0.06023	1	0.06023	1	0.06023	1	1	1
ENSG00000141076	33610	54	-6576	0.76416	0.15297	0.06905	0.01382	0.0891	1	0.0891	1	0.0891	1	1	1
ENSG00000155850	33622	50	-2841.39	0.6818	0.10435	0.18546	0.02839	0.03115	1	0.03115	1	0.03115	1	1.2859	1.2859
ENSG00000176102	33623	56	-4925.07	0.99291	0.00709	0	0	0.00911	1	0.00911	1	0.00911	1	1	1
ENSG00000154678	33635	62	-779.135	1	0	0	0	0.13694	1	0.13694	1	0.13694	1	1	1
ENSG00000072201	33641	58	-4460.03	0.61648	0.03416	0.33103	0.01834	0.08735	1	0.08735	1	0.08735	1	1	1
ENSG00000109458	33658	72	-3616.01	0.6729	0.3271	0	0	0.02548	1	0.02548	1	0.02548	1	1	1
ENSG00000153113	33661	64	-1515.63	0.56164	0.08155	0.31157	0.04524	0.08751	1	0.08751	1	0.08751	1	1	1
ENSG00000138131	33670	58	-706.923	0	0	0.89483	0.10517	0.05215	1	0.05215	1	0.05215	1	1	1
ENSG00000136169	33685	60	-6390.74	0.64749	0.35251	0	0	0.11251	1	0.11251	1	0.11251	1	1	1
ENSG00000143603	33693	58	-588.675	0.87542	0.12458	0	0	0.08113	1	0.08113	1	0.08113	1	9.13891	9.13891
ENSG00000157856	33696	56	-6105.68	0.68195	0.21386	0.07931	0.02487	0.12042	1	0.12042	1	0.12042	1	1	1
ENSG00000168060	33700	50	-2676.86	0.78908	0.21092	0	0	0.04904	1	0.04904	1	0.04904	1	1	1
ENSG00000165804	33715	58	-1672.5	0.8924	0.1076	0	0	0.08303	1	0.08303	1	0.08303	1	1	1
ENSG00000127412	33719	44	-3617.56	0.79842	0.20158	0	0	0.0957	1	0.0957	1	0.0957	1	1	1
ENSG00000197106	33726	50	-5217.83	0.95362	0.04638	0	0	0.01524	1	0.01524	1	0.01524	1	1	1
ENSG00000130714	33739	58	-5946.96	0.88701	0.09	0.02087	0.00212	0.08275	1	0.08275	1	0.08275	1	998.996	998.996
ENSG00000173531	33740	60	-2092.43	0.76653	0.23347	0	0	0.09534	1	0.09534	1	0.09534	1	1	1
ENSG00000071242	33766	46	-1011.47	0.87124	0.08939	0.0357	0.00366	0.05706	1	0.05706	1	0.05706	1	1	1
ENSG00000113916	33772	68	-4562.84	0.91063	0.07664	0.01174	0.00099	0.04151	1	0.04151	1	0.04151	1	111.96	111.96
ENSG00000125998	33787	52	-6873.46	0.69502	0.20271	0.07917	0.02309	0.14854	1	0.14854	1	0.14854	1	5.16887	5.16887
ENSG00000127241	33789	60	-4316.32	0.90773	0.09227	0	0	0.04041	1	0.04041	1	0.04041	1	1	1
ENSG00000172379	33792	54	-1658.74	0.88937	0.0285	0.07957	0.00255	0.03404	1	0.03404	1	0.03404	1	1	1
ENSG00000065923	33795	60	-20.3662	0.29026	0.57028	0.04704	0.09242	1	1	1	1	1	1	1	1
ENSG00000169925	33814	52	-3924.71	0.95947	0.02461	0.01552	0.0004	0.01496	1	0.01496	1	0.01496	1	2.12756	2.12756
ENSG00000178904	33818	70	-11.6866	1	0	0	0	1	1	1	1	1	1	1	1
ENSG00000164691	33827	66	-7806.28	0.62071	0.27693	0.07078	0.03158	0.14506	1	0.14506	1	0.14506	1	2.3582	2.3582
ENSG00000103740	33836	56	-3629.56	0.92946	0.07054	0	0	0.04706	1	0.04706	1	0.04706	1	1	1
ENSG00000145675	33841	62	-345.189	1	0	0	0	0	1	0	1	0	1	1	1
ENSG00000156162	33866	60	-1499.67	0.97644	0.02356	0	0	0.03402	1	0.03402	1	0.03402	1	1	1
ENSG00000165105	33870	66	-2980.56	0.92618	0.07382	0	0	0.07412	1	0.07412	1	0.07412	1	1	1
ENSG00000214753	33884	48	-2431.46	0.87461	0.05453	0.0667	0.00416	0.03332	1	0.03332	1	0.03332	1	1	1
ENSG00000130224	33893	56	-921.126	1	0	0	0	0.11268	1	0.11268	1	0.11268	1	1	1
ENSG00000131069	33895	46	-8290.56	0.72442	0.09964	0.15467	0.02127	0.05224	1	0.05224	1	0.05224	1	1	1
ENSG00000125247	33904	64	-1949.62	0.87605	0.12395	0	0	0.11001	1	0.11001	1	0.11001	1	1	1
ENSG00000142945	33911	68	-2478.23	0.9258	0.0742	0	0	0.0488	1	0.0488	1	0.0488	1	1	1
ENSG00000119326	33931	60	-6863.62	0.89313	0.09998	0.0062	0.00069	0.08486	1	0.08486	1	0.08486	1	2.85771	2.85771
ENSG00000147041	33933	62	-1995.31	0.77007	0.16923	0.04976	0.01094	0.06485	1	0.06485	1	0.06485	1	4.91855	4.91855
ENSG00000129657	33943	66	-4393.04	0.87091	0.10652	0.02011	0.00246	0.02489	1	0.02489	1	0.02489	1	1	1
ENSG00000129910	33948	44	-5983.18	0.87446	0.11538	0.00897	0.00118	0.06721	1	0.06721	1	0.06721	1	47.7774	47.7774
ENSG00000173930	33955	48	-4992.61	0.80936	0.19064	0	0	0.07891	1	0.07891	1	0.07891	1	1	1
ENSG00000066455	33970	68	-4521.17	0.72163	0.27837	0	0	0.14243	1	0.14243	1	0.14243	1	1	1
ENSG00000137821	33984	60	-1086.04	1	0	0	0	0.08803	1	0.08803	1	0.08803	1	1	1
ENSG00000106105	34004	62	-2645.46	0.87321	0.09121	0.03221	0.00336	0.03344	1	0.03344	1	0.03344	1	1	1
ENSG00000135387	34013	62	-1723.59	0.95575	0.01883	0.02493	0.00049	0.06166	1	0.06166	1	0.06166	1	1	1
ENSG00000088882	34031	64	-7553.18	0.89144	0.10856	0	0	0.03807	1	0.03807	1	0.03807	1	1	1
ENSG00000143476	34033	70	-5811.79	0.83437	0.16563	0	0	0.1523	1	0.1523	1	0.1523	1	1	1
ENSG00000162692	34038	66	-273.192	0.25278	0.63205	0.0329	0.08227	0	1	0	1	0	1	1.12629	1.12629
ENSG00000157500	34079	60	-1121.04	1	0	0	0	0.02154	1	0.02154	1	0.02154	1	1.48991	1.48991
ENSG00000156463	34083	58	-2973.25	0.91463	0.08537	0	0	0.07004	1	0.07004	1	0.07004	1	1	1
ENSG00000170734	34092	68	-5195.88	0.66104	0.33896	0	0	0.11794	1	0.11794	1	0.11794	1	1	1
ENSG00000170615	34114	62	-1495.25	0.96704	0.03296	0	0	0.07061	1	0.07061	1	0.07061	1	1	1
ENSG00000162650	34131	60	-4254.87	0.84816	0.15184	0	0	0.08638	1	0.08638	1	0.08638	1	1	1
ENSG00000121653	34148	56	-4442.3	0.96129	0.03871	0	0	0.02858	1	0.02858	1	0.02858	1	1	1
ENSG00000170209	34150	36	-1813.58	0.90143	0.0804	0.01669	0.00149	0.11974	1	0.11974	1	0.11974	1	1	1
ENSG00000100395	34156	64	-1138.09	0.92937	0.07063	0	0	0.02978	1	0.02978	1	0.02978	1	1	1
ENSG00000078070	34163	48	-7468.42	0.82696	0.15198	0.01778	0.00327	0.07714	1	0.07714	1	0.07714	1	7.28207	7.28207
ENSG00000164619	34180	68	-2392.49	0.82482	0.14678	0.02411	0.00429	0.0864	1	0.0864	1	0.0864	1	12.3	12.3
ENSG00000100399	34181	40	-2704.8	0.79434	0.20566	0	0	0.08072	1	0.08072	1	0.08072	1	1	1
ENSG00000168619	34183	60	-258.685	0	0	0.7774	0.2226	0.05098	1	0.05098	1	0.05098	1	999	999
ENSG00000156599	34205	66	-6603.16	0.95108	0.04892	0	0	0.02271	1	0.02271	1	0.02271	1	1	1
ENSG00000093167	34214	70	-1908.44	0.83338	0.16647	0.00012	2e-05	0.09541	1	0.09541	1	0.09541	1	1	1
ENSG00000055208	34216	64	-2995.39	0.84387	0.09848	0.05163	0.00602	0.07206	1	0.07206	1	0.07206	1	999	999
ENSG00000196865	34221	64	-666.97	0	0	1	0	0.05486	1	0.05486	1	0.05486	1	999	999
ENSG00000132334	34231	50	-2378.65	0.88094	0.07251	0.04301	0.00354	0.02967	1	0.02967	1	0.02967	1	4.43892	4.43892
ENSG00000136014	34245	54	-7578.53	0.78403	0.195	0.01679	0.00418	0.1077	1	0.1077	1	0.1077	1	1	1
	34247	52	-12743.1	0.82582	0.16004	0.01185	0.0023	0.20614	1	0.20614	1	0.20614	1	56.8198	56.8198
ENSG00000104413	34265	58	-3479.77	0.78898	0.03439	0.16925	0.00738	0.04849	1	0.04849	1	0.04849	1	1	1
ENSG00000196189	34274	54	-1597.95	0.69374	0.30626	0	0	0.08907	1	0.08907	1	0.08907	1	1	1
ENSG00000068366	34287	66	-8.85158	1	0	0	0	0	1	0	1	0	1	1.19661	1.19661
	34291	56	-5397.99	0.94727	0.05027	0.00234	0.00012	0.06835	1	0.06835	1	0.06835	1	1	1
ENSG00000124214	34293	62	-2625.5	0.80821	0.04439	0.13972	0.00767	0.04354	1	0.04354	1	0.04354	1	1	1
ENSG00000197324	34319	66	-7691.1	0.93659	0.06341	0	0	0.04401	1	0.04401	1	0.04401	1	1	1
ENSG00000125872	34329	52	-8350.16	0.64722	0.34034	0.00816	0.00429	0.13424	1	0.13424	1	0.13424	1	767.906	767.906
ENSG00000161204	34361	44	-6327.55	0.94758	0.05242	0	0	0.0216	1	0.0216	1	0.0216	1	1	1
ENSG00000132613	34367	48	-4108.15	0.96267	0.01409	0.0229	0.00034	0.01801	1	0.01801	1	0.01801	1	1	1
ENSG00000125812	34368	52	-2384.85	1	0	0	0	0.01178	1	0.01178	1	0.01178	1	1	1
ENSG00000089351	34370	52	-3006.13	0.94008	0.02669	0.03231	0.00092	0.01596	1	0.01596	1	0.01596	1	1	1
ENSG00000165816	34425	64	-2030.66	0.5166	0.08483	0.34235	0.05622	0.13246	1	0.13246	1	0.13246	1	1	1
ENSG00000126583	34427	54	-1010.62	1	0	0	0	0.01734	1	0.01734	1	0.01734	1	1	1
ENSG00000175175	34470	52	-3752.25	0.74988	0.25012	0	0	0.02899	1	0.02899	1	0.02899	1	1	1
ENSG00000137815	34486	64	-709.913	1	0	0	0	0.00793	1	0.00793	1	0.00793	1	1	1
ENSG00000143466	34497	56	-3621.61	0.74856	0.0585	0.17896	0.01399	0.07947	1	0.07947	1	0.07947	1	1	1
ENSG00000101986	34511	58	-780.414	0.91671	0	0.08329	0	0.02645	1	0.02645	1	0.02645	1	1	1
ENSG00000173210	34530	58	-350.1	1	0	0	0	0.03628	1	0.03628	1	0.03628	1	1.0858	1.0858
ENSG00000148356	34531	66	-2206.1	0.92988	0.07011	1e-05	0	0.06702	1	0.06702	1	0.06702	1	1	1
ENSG00000149292	34542	68	-1163.55	0.73893	0.16243	0.08087	0.01778	0.1221	1	0.1221	1	0.1221	1	1.42163	1.42163
ENSG00000112365	34545	64	-6142.13	0.69445	0.12627	0.1517	0.02758	0.06999	1	0.06999	1	0.06999	1	1	1
ENSG00000128917	34581	62	-6758.62	0.90673	0.09327	0	0	0.06425	1	0.06425	1	0.06425	1	1	1
ENSG00000072818	34585	46	-3257.61	0.9106	0.06022	0.02737	0.00181	0.08908	1	0.08908	1	0.08908	1	1	1
ENSG00000166454	34594	70	-7147.77	0.71708	0.18668	0.07636	0.01988	0.11689	1	0.11689	1	0.11689	1	1	1
ENSG00000165694	34595	68	-711.193	0.8801	0.1199	0	0	0.10267	1	0.10267	1	0.10267	1	1	1
ENSG00000198961	34615	70	-2956.52	0.76274	0.23726	0	0	0.39092	1	0.39092	1	0.39092	1	1	1
ENSG00000125503	34664	42	-4602.16	0.84196	0.15239	0.00478	0.00087	0.04812	1	0.04812	1	0.04812	1	999	999
ENSG00000204138	34684	56	-2797.11	0	0	0.69508	0.30492	0.11124	1	0.11124	1	0.11124	1	999	999
ENSG00000100941	34689	64	-2628.45	0.6947	0.17309	0.10585	0.02637	0.10144	1	0.10144	1	0.10144	1	999	999
ENSG00000136141	34724	62	-3965.64	0.7174	0.16466	0.09592	0.02202	0.04299	1	0.04299	1	0.04299	1	1	1
ENSG00000196517	34740	54	-4221.24	0.90912	0.06855	0.02076	0.00157	0.01768	1	0.01768	1	0.01768	1	6.76012	6.76012
ENSG00000121749	34756	62	-14.0558	0	1	0	0	0	1	0	1	0	1	1.04799	1.04799
ENSG00000142784	34774	52	-4955.53	0.95867	0.01851	0.02239	0.00043	0.01671	1	0.01671	1	0.01671	1	328.774	328.774
ENSG00000164252	34778	52	-3732.04	0.53781	0.46219	0	0	0.04373	1	0.04373	1	0.04373	1	1	1
ENSG00000027075	34781	66	-2211.68	0.93315	0	0.06685	0	0.01475	1	0.01475	1	0.01475	1	1	1
ENSG00000124275	34784	58	-5136.45	0.79163	0.15849	0.04156	0.00832	0.05616	1	0.05616	1	0.05616	1	3.72083	3.72083
ENSG00000145632	34786	70	-2275.5	0.99014	0.00986	0	0	0.02492	1	0.02492	1	0.02492	1	1	1
ENSG00000165072	34788	66	-2309.81	0.68035	0.10761	0.18308	0.02896	0.05486	1	0.05486	1	0.05486	1	1	1
ENSG00000135525	34795	60	-2471.39	0.78184	0.18691	0.02522	0.00603	0.03858	1	0.03858	1	0.03858	1	1	1
ENSG00000173020	34803	58	-7258.07	0.99426	0.00574	0	0	0.01642	1	0.01642	1	0.01642	1	1	1
ENSG00000145860	34808	62	-1599.49	0.98026	0.01974	0	0	0.00584	1	0.00584	1	0.00584	1	1	1
ENSG00000187231	34816	62	-2622.01	1	0	0	0	0.00725	1	0.00725	1	0.00725	1	1	1
ENSG00000109670	34835	52	-7283.9	0.90208	0.07876	0.01762	0.00154	0.00632	1	0.00632	1	0.00632	1	1	1
ENSG00000187889	34839	54	-1526.72	0.16673	0.83327	0	0	0.27028	1	0.27028	1	0.27028	1	1	1
ENSG00000135828	34842	56	-9417.19	0.59307	0.38869	0.01102	0.00722	0.15394	1	0.15394	1	0.15394	1	20.5974	20.5974
ENSG00000103067	34887	64	-5135.36	0.89437	0.09871	0.00623	0.00069	0.05765	1	0.05765	1	0.05765	1	1.04268	1.04268
ENSG00000099326	34892	42	-5151.72	0.98052	0.01948	0	0	0.07096	1	0.07096	1	0.07096	1	1	1
ENSG00000198689	34898	54	-1129.05	1	0	0	0	0.03655	1	0.03655	1	0.03655	1	1	1
ENSG00000088386	34933	58	-3795.64	0.73459	0.22903	0.02774	0.00865	0.03601	1	0.03601	1	0.03601	1	7.63827	7.63827
ENSG00000103184	34941	42	-5223.24	0.93005	0.0535	0.01556	0.0009	0.04533	1	0.04533	1	0.04533	1	133.669	133.669
ENSG00000120262	34952	72	-996.184	0.54045	0.09331	0.31232	0.05392	0.15489	1	0.15489	1	0.15489	1	1	1
ENSG00000100105	34958	46	-2298.35	0.99699	0.00301	0	0	0.01612	1	0.01612	1	0.01612	1	1	1
ENSG00000101751	34962	70	-3243.95	0.72748	0.27252	0	0	0.18369	1	0.18369	1	0.18369	1	1	1
ENSG00000138039	34982	68	-4209.91	0.84792	0.12731	0.02154	0.00323	0.07852	1	0.07852	1	0.07852	1	1	1
ENSG00000182326	34993	64	-4323.15	0.69591	0.29085	0.00933	0.0039	0.068	1	0.068	1	0.068	1	37.6858	37.6858
ENSG00000164116	35004	68	-895.027	1	0	0	0	0.01101	1	0.01101	1	0.01101	1	1	1
ENSG00000184368	35012	58	-404.579	0.87162	0.12838	0	0	0.01053	1	0.01053	1	0.01053	1	1	1
ENSG00000012171	35015	52	-1860.73	0.94615	0.05385	0	0	0.02191	1	0.02191	1	0.02191	1	1	1
ENSG00000166439	35018	64	-5429.09	0.7481	0.24967	0.00167	0.00056	0.10128	1	0.10128	1	0.10128	1	1	1
ENSG00000167895	35021	44	-4479.59	0.84698	0.15302	0	0	0.0798	1	0.0798	1	0.0798	1	1	1
ENSG00000166501	35044	56	-2938.89	1	0	0	0	0.00478	1	0.00478	1	0.00478	1	1	1
ENSG00000139354	35050	62	-1356.13	1	0	0	0	0.02999	1	0.02999	1	0.02999	1	1	1
ENSG00000186185	35056	32	-10081.6	0.78267	0.20038	0.01349	0.00345	0.07897	1	0.07897	1	0.07897	1	3.42758	3.42758
ENSG00000174332	35062	52	-5473.06	0.83952	0.16048	0	0	0.124	1	0.124	1	0.124	1	1	1
ENSG00000088247	35063	56	-5903.22	1	0	0	0	0.01349	1	0.01349	1	0.01349	1	1	1
ENSG00000154099	35079	46	-7073.4	0.64655	0.21558	0.1034	0.03448	0.15331	1	0.15331	1	0.15331	1	1	1
ENSG00000122735	35095	58	-6362.6	0.92364	0.05793	0.01734	0.00109	0.05601	1	0.05601	1	0.05601	1	3.99819	3.99819
ENSG00000008056	35103	40	-2901.96	0.95376	0.04624	0	0	0.02773	1	0.02773	1	0.02773	1	1	1
ENSG00000162909	35104	62	-2361.29	0.94442	0.05558	0	0	0.05332	1	0.05332	1	0.05332	1	1	1
ENSG00000114861	35105	70	-814.481	0.95778	0.04222	0	0	0.01671	1	0.01671	1	0.01671	1	1	1
ENSG00000072571	35121	58	-5294.21	0.83653	0.14501	0.01573	0.00273	0.12883	1	0.12883	1	0.12883	1	24.2136	24.2136
ENSG00000196628	35143	68	-110.807	0.99975	0	0.00025	0	0.00063	1	0.00063	1	0.00063	1	1.44565	1.44565
ENSG00000127870	35147	56	-3377.25	0.77029	0.19984	0.02372	0.00615	0.20134	1	0.20134	1	0.20134	1	1.17832	1.17832
ENSG00000119392	35165	62	-1781.09	0.72989	0.04546	0.21148	0.01317	0.03655	1	0.03655	1	0.03655	1	1	1
ENSG00000006194	35168	62	-3385.57	0.90086	0.09914	0	0	0.07863	1	0.07863	1	0.07863	1	1	1
ENSG00000181061	35184	54	-1964.81	0.58179	0.16883	0.19329	0.05609	0.10702	1	0.10702	1	0.10702	1	1	1
ENSG00000139517	35186	72	-3150.38	0.92361	0.05059	0.02446	0.00134	0.02031	1	0.02031	1	0.02031	1	1	1
ENSG00000075218	35209	60	-2157.61	0.16986	0.28666	0.20222	0.34126	0.067	1	0.067	1	0.067	1	1.17881	1.17881
ENSG00000115053	35214	46	-3651.74	0.92547	0.07453	0	0	0.07645	1	0.07645	1	0.07645	1	1	1
	35278	58	-2983.69	0.93717	0.06283	0	0	0.02972	1	0.02972	1	0.02972	1	1	1
ENSG00000198515	35280	50	-7433.99	0.89867	0.04713	0.05149	0.0027	0.01409	1	0.01409	1	0.01409	1	1	1
ENSG00000151466	35291	52	-1299.61	0.04651	0.00928	0.78723	0.15698	0.08398	1	0.08398	1	0.08398	1	26.7053	26.7053
ENSG00000106823	35300	58	-3522.6	0.04201	0.00996	0.76641	0.18163	0.11066	1	0.11066	1	0.11066	1	1	1
ENSG00000142675	35311	56	-3698.52	0.68348	0.27165	0.03211	0.01276	0.13449	1	0.13449	1	0.13449	1	5.09883	5.09883
ENSG00000136603	35313	60	-1792.23	0.96541	0.03459	0	0	0.05957	1	0.05957	1	0.05957	1	1	1
ENSG00000197779	35331	54	-4663.03	0.55535	0.17966	0.20022	0.06477	0.17415	1	0.17415	1	0.17415	1	1	1
ENSG00000152689	35335	68	-398.685	1	0	0	0	0.02839	1	0.02839	1	0.02839	1	1.0613	1.0613
ENSG00000033327	35337	62	-994.062	0.9605	0.03947	2e-05	0	0.02387	1	0.02387	1	0.02387	1	1	1
ENSG00000135365	35349	68	-18.3751	1	0	0	0	0.00181	1	0.00181	1	0.00181	1	1	1
ENSG00000117360	35356	58	-1905.44	0.98232	0.01768	0	0	0.01441	1	0.01441	1	0.01441	1	1	1
ENSG00000127084	35366	48	-6081.1	0.76592	0.23408	0	0	0.0844	1	0.0844	1	0.0844	1	1	1
ENSG00000105650	35382	38	-8039.35	0.76342	0.15121	0.07126	0.01411	0.06662	1	0.06662	1	0.06662	1	1	1
ENSG00000054282	35403	56	-2429.17	0.75867	0.24133	0	0	0.16657	1	0.16657	1	0.16657	1	1	1
ENSG00000167257	35442	60	-4508.12	0.71452	0.28548	0	0	0.09008	1	0.09008	1	0.09008	1	1	1
ENSG00000197467	35444	56	-661.572	0.90415	0.09226	0.00327	0.00033	0.03877	1	0.03877	1	0.03877	1	1	1
ENSG00000162618	35463	58	-1003.77	0.86208	0.13792	0	0	0.03405	1	0.03405	1	0.03405	1	1	1
ENSG00000101871	35471	70	-4673.31	0.98291	0.01709	0	0	0.0263	1	0.0263	1	0.0263	1	1	1
ENSG00000106868	35473	58	-2493.92	0.59547	0.30313	0.06719	0.0342	0.21668	1	0.21668	1	0.21668	1	110.094	110.094
ENSG00000162852	35483	66	-6896.31	0.51937	0.28449	0.12673	0.06942	0.18226	1	0.18226	1	0.18226	1	1	1
ENSG00000198301	35491	56	-2757.42	0.83167	0.08553	0.07508	0.00772	0.05515	1	0.05515	1	0.05515	1	1	1
ENSG00000102271	35532	42	-3591.24	0.95135	0.04865	0	0	0.06121	1	0.06121	1	0.06121	1	1	1
ENSG00000205517	35534	40	-3853.71	0.65565	0.11773	0.19212	0.0345	0.08165	1	0.08165	1	0.08165	1	1	1
ENSG00000079102	35544	68	-3404.14	0.98615	0.01385	0	0	0.01397	1	0.01397	1	0.01397	1	1	1
ENSG00000112339	35566	70	-2194.11	0.75456	0.19045	0.0439	0.01108	0.06538	1	0.06538	1	0.06538	1	1	1
ENSG00000154930	35617	56	-2476.13	0.86015	0.13339	0.00559	0.00087	0.06025	1	0.06025	1	0.06025	1	1	1
ENSG00000154493	35621	62	-5620.51	0.72146	0.27854	0	0	0.22585	1	0.22585	1	0.22585	1	1	1
	35622	34	-7071.93	0.65634	0.20812	0.1029	0.03263	0.11241	1	0.11241	1	0.11241	1	8.17855	8.17855
ENSG00000137166	35628	42	-2655.91	0.98477	0.00543	0.00974	5e-05	0.00839	1	0.00839	1	0.00839	1	6.45907	6.45907
ENSG00000162437	35634	58	-1789.25	0.90602	0.07132	0.02101	0.00165	0.0686	1	0.0686	1	0.0686	1	141.45	141.45
ENSG00000184500	35666	38	-10260.3	0.71229	0.28771	0	0	0.12107	1	0.12107	1	0.12107	1	1	1
ENSG00000148482	35672	62	-829.562	0.88211	0.11789	0	0	0.05383	1	0.05383	1	0.05383	1	1	1
ENSG00000179119	35673	60	-7989.5	0	0	0.60278	0.39721	0.25437	1	0.25437	1	0.25437	1	1	1
ENSG00000137843	35686	50	-5790.42	0.8785	0.06599	0.05163	0.00388	0.03875	1	0.03875	1	0.03875	1	3.29216	3.29216
ENSG00000068354	35696	54	-7939.72	0.78008	0.21992	0	0	0.03977	1	0.03977	1	0.03977	1	1	1
ENSG00000099364	35717	48	-1757.16	0.95302	0.04698	0	0	0.01826	1	0.01826	1	0.01826	1	1	1
ENSG00000144191	35723	60	-5863.11	0.81458	0.08736	0.08856	0.0095	0.02764	1	0.02764	1	0.02764	1	1	1
ENSG00000048405	35730	60	-6688.11	0.83702	0.14061	0.01915	0.00322	0.07096	1	0.07096	1	0.07096	1	1	1
ENSG00000177485	35757	58	-7109.04	0.82047	0.17172	0.00645	0.00135	0.08567	1	0.08567	1	0.08567	1	13.6494	13.6494
ENSG00000122970	35764	60	-1994.27	0.93181	0.0264	0.04064	0.00115	0.06411	1	0.06411	1	0.06411	1	1.44789	1.44789
ENSG00000162341	35766	48	-454.142	0.44292	0.23127	0.21404	0.11176	0.06904	1	0.06904	1	0.06904	1	999	999
ENSG00000140548	35768	60	-2724.78	0.96676	0.03324	0	0	0.00907	1	0.00907	1	0.00907	1	1	1
ENSG00000131941	35769	46	-3925.41	0.76012	0.11895	0.10457	0.01636	0.09843	1	0.09843	1	0.09843	1	1	1
ENSG00000012822	35780	50	-4494.52	0.87232	0.12768	0	0	0.07099	1	0.07099	1	0.07099	1	1	1
ENSG00000102024	35783	46	-3612.99	0.91757	0.01652	0.06475	0.00117	0.01741	1	0.01741	1	0.01741	1	1	1
ENSG00000089169	35813	54	-699.663	0	0	0.88406	0.11594	0.0179	1	0.0179	1	0.0179	1	999	999
ENSG00000108349	35866	62	-4623.63	0.66574	0.17616	0.12502	0.03308	0.13293	1	0.13293	1	0.13293	1	1	1
	35867	66	-95.2047	1	0	0	0	0	1	0	1	0	1	1.15278	1.15278
ENSG00000118689	35871	64	-4946.85	0.97521	0.01969	0.00501	0.0001	0.03939	1	0.03939	1	0.03939	1	999	999
ENSG00000144791	35882	48	-8247.88	0.56046	0.15937	0.21814	0.06203	0.09647	1	0.09647	1	0.09647	1	1	1
ENSG00000067191	35887	56	-3287.71	0.79592	0.19234	0.00945	0.00228	0.03577	1	0.03577	1	0.03577	1	20.4019	20.4019
ENSG00000010671	35899	64	-3297.31	0.92619	0.02962	0.04282	0.00137	0.04438	1	0.04438	1	0.04438	1	1	1
ENSG00000165209	35901	60	-187.568	0.90446	0.09554	1e-05	0	0.06498	1	0.06498	1	0.06498	1	1	1
ENSG00000158865	35924	44	-5456.98	0.76611	0.23389	0	0	0.04898	1	0.04898	1	0.04898	1	1	1
ENSG00000010803	35930	56	-908.975	0.37771	0.62229	0	0	0.03403	1	0.03403	1	0.03403	1	1	1
ENSG00000149480	35935	66	-512.275	0.81977	0.07596	0.09543	0.00884	0.05189	1	0.05189	1	0.05189	1	1.04691	1.04691
ENSG00000013523	35936	68	-436.743	0.77099	0	0.22901	0	0.03301	1	0.03301	1	0.03301	1	1	1
ENSG00000182944	35950	62	-1545.3	1	0	0	0	0.04004	1	0.04004	1	0.04004	1	1	1
ENSG00000152942	35953	54	-2240.85	0.74627	0.25373	0	0	0.09921	1	0.09921	1	0.09921	1	1	1
ENSG00000100350	35982	60	-3340.49	0.91078	0.08922	0	0	0.0431	1	0.0431	1	0.0431	1	1	1
	35983	46	-5306.28	0.93286	0.04154	0.02451	0.00109	0.03277	1	0.03277	1	0.03277	1	3.87191	3.87191
ENSG00000132300	35985	70	-2537.85	0.83536	0.16464	0	0	0.1158	1	0.1158	1	0.1158	1	1	1
ENSG00000205336	36019	58	-4038.5	0.62809	0.28185	0.06216	0.0279	0.06286	1	0.06286	1	0.06286	1	2.76776	2.76776
ENSG00000139767	36030	58	-162.203	1	0	0	0	0.04608	1	0.04608	1	0.04608	1	1.03777	1.03777
ENSG00000100226	36075	42	-7165.78	0.99348	0.00474	0.00177	1e-05	0.02118	1	0.02118	1	0.02118	1	15.37	15.37
ENSG00000144045	36082	46	-6416.57	0.72984	0.18213	0.07045	0.01758	0.07743	1	0.07743	1	0.07743	1	3.85703	3.85703
ENSG00000170881	36095	56	-7899.14	0.93832	0.05803	0.00344	0.00021	0.0756	1	0.0756	1	0.0756	1	1	1
ENSG00000114098	36096	60	-371.481	0.95441	0.04559	0	0	0.00419	1	0.00419	1	0.00419	1	1	1
ENSG00000003096	36106	54	-5527.4	0.99379	0.00621	0	0	0.02936	1	0.02936	1	0.02936	1	1	1
ENSG00000198909	36134	62	-1795.77	0.97467	0.02533	0	0	0.03986	1	0.03986	1	0.03986	1	1	1
	36142	42	-4223.19	0.93321	0.03949	0.02619	0.00111	0.03815	1	0.03815	1	0.03815	1	1	1
ENSG00000109586	36152	58	-1434.38	0.98113	0.01887	0	0	0.02176	1	0.02176	1	0.02176	1	1	1
ENSG00000215301	36168	58	-5208.46	0.99068	0.00932	0	0	0.00685	1	0.00685	1	0.00685	1	1	1
ENSG00000185246	36170	54	-1780.82	0.92146	0.00374	0.0745	0.0003	0.03679	1	0.03679	1	0.03679	1	1	1
ENSG00000140287	36190	50	-7895.49	0.83402	0.1257	0.035	0.00528	0.04867	1	0.04867	1	0.04867	1	1	1
ENSG00000160741	36213	56	-1384.78	0.94087	0.05913	0	0	0.06087	1	0.06087	1	0.06087	1	1	1
ENSG00000165661	36226	46	-2020.52	0.71235	0.20392	0.0651	0.01864	0.11836	1	0.11836	1	0.11836	1	1	1
ENSG00000140945	36243	56	-15.4337	1	0	0	0	0.03242	1	0.03242	1	0.03242	1	1.0499	1.0499
ENSG00000189042	36289	44	-6340.21	0.85511	0.14396	0.00079	0.00013	0.07597	1	0.07597	1	0.07597	1	1.59063	1.59063
ENSG00000159263	36291	44	-5225.6	0.91139	0.08861	0	0	0.04843	1	0.04843	1	0.04843	1	1	1
ENSG00000138623	36318	46	-7398.18	0.9008	0.0992	0	0	0.04747	1	0.04747	1	0.04747	1	1	1
ENSG00000104369	36326	58	-4403.21	0.93458	0.05343	0.01134	0.00065	0.02884	1	0.02884	1	0.02884	1	1	1
ENSG00000143921	36338	46	-2925.07	0.82111	0.11839	0.05288	0.00762	0.12253	1	0.12253	1	0.12253	1	2.39919	2.39919
ENSG00000090621	36347	60	-1081.42	1	0	0	0	0.05148	1	0.05148	1	0.05148	1	1	1
ENSG00000198780	36357	62	-5020.43	0.6883	0.3117	0	0	0.1478	1	0.1478	1	0.1478	1	1	1
ENSG00000165995	36368	70	-1946.16	0.87195	0.12805	0	0	0.04692	1	0.04692	1	0.04692	1	1	1
ENSG00000205221	36369	58	-1336.32	0.84936	0.15056	6e-05	1e-05	0.06835	1	0.06835	1	0.06835	1	1	1
ENSG00000171777	36379	52	-4311.41	0.81991	0.08123	0.08995	0.00891	0.06223	1	0.06223	1	0.06223	1	1	1
ENSG00000107816	36380	58	-5899.87	0.92531	0.07469	0	0	0.05326	1	0.05326	1	0.05326	1	1	1
ENSG00000088899	36400	54	-4943.81	0.92728	0.03541	0.03594	0.00137	0.02188	1	0.02188	1	0.02188	1	1	1
ENSG00000074590	36402	66	-1714.83	0	0	0.87356	0.12644	0.04386	1	0.04386	1	0.04386	1	1	1
ENSG00000176293	36408	30	-5171.92	0.96929	0.03071	0	0	0.02833	1	0.02833	1	0.02833	1	1	1
ENSG00000136155	36412	62	-794.308	0	0	0.55353	0.44647	0.16927	1	0.16927	1	0.16927	1	999	999
ENSG00000120708	36458	70	-3041.65	0.97849	0.02019	0.00129	3e-05	0.03273	1	0.03273	1	0.03273	1	1	1
ENSG00000151806	36470	56	-3393.74	0.94884	0.02203	0.02847	0.00066	0.04567	1	0.04567	1	0.04567	1	1	1
ENSG00000162614	36487	58	-4709.14	0.89574	0.08795	0.01485	0.00146	0.0393	1	0.0393	1	0.0393	1	1	1
ENSG00000079134	36540	60	-523.314	1	0	0	0	0.04741	1	0.04741	1	0.04741	1	1	1
ENSG00000033800	36550	60	-2202.98	0.92049	0.07951	0	0	0.02042	1	0.02042	1	0.02042	1	1	1
ENSG00000183378	36555	40	-11320.4	0.59426	0.39233	0.00808	0.00533	0.11138	1	0.11138	1	0.11138	1	11.8457	11.8457
ENSG00000198870	36560	48	-8936.07	0.54448	0.19891	0.18795	0.06866	0.1645	1	0.1645	1	0.1645	1	1.88805	1.88805
ENSG00000101057	36569	54	-2387.47	0.99016	0.00984	0	0	0.00996	1	0.00996	1	0.00996	1	1	1
ENSG00000164488	36578	42	-5288.87	0.86886	0.12152	0.00844	0.00118	0.12596	1	0.12596	1	0.12596	1	4.89557	4.89557
ENSG00000111266	36583	60	-2086.93	0.62956	0.13867	0.18993	0.04184	0.08607	1	0.08607	1	0.08607	1	1	1
	36584	38	-6488.36	0.80118	0.19114	0.0062	0.00148	0.05651	1	0.05651	1	0.05651	1	6.4146	6.4146
ENSG00000147144	36596	52	-6081.76	0.90708	0.09292	0	0	0.06723	1	0.06723	1	0.06723	1	1	1
ENSG00000068831	36606	50	-2064.1	0.8593	0.01439	0.12423	0.00208	0.0347	1	0.0347	1	0.0347	1	1	1
ENSG00000125447	36611	62	-2308.66	0.91069	0.08931	0	0	0.04957	1	0.04957	1	0.04957	1	1	1
ENSG00000170703	36623	30	-6624.18	0.58089	0.29182	0.08473	0.04256	0.08358	1	0.08358	1	0.08358	1	1	1
ENSG00000149260	36624	52	-4466.2	0.95787	0.04213	0	0	0.04106	1	0.04106	1	0.04106	1	1	1
ENSG00000169683	36638	44	-7272.54	0.87322	0.12678	0	0	0.09702	1	0.09702	1	0.09702	1	1	1
ENSG00000136044	36641	72	-3246.53	0.73396	0.053	0.19869	0.01435	0.07074	1	0.07074	1	0.07074	1	1	1
ENSG00000160789	36645	60	-2237.03	0.98154	0.01846	0	0	0.02399	1	0.02399	1	0.02399	1	1	1
ENSG00000089057	36654	62	-2399.74	1	0	0	0	0.01399	1	0.01399	1	0.01399	1	1	1
ENSG00000089199	36656	62	-7805.48	0.58645	0.38133	0.01953	0.0127	0.2538	1	0.2538	1	0.2538	1	2.48316	2.48316
ENSG00000130307	36659	48	-5355.13	0.65796	0.34204	0	0	0.20046	1	0.20046	1	0.20046	1	1	1
ENSG00000158560	36662	64	-807.273	0.94381	0.05619	0	0	0.01487	1	0.01487	1	0.01487	1	1	1
ENSG00000186908	36671	60	-1737.94	0.98879	0.01121	0	0	0.03255	1	0.03255	1	0.03255	1	1	1
ENSG00000160746	36681	62	-4691.19	0.81816	0.07461	0.09827	0.00896	0.03365	1	0.03365	1	0.03365	1	1	1
ENSG00000130783	36682	58	-1839.08	0.72768	0.19632	0.05986	0.01615	0.13	1	0.13	1	0.13	1	1	1
ENSG00000105127	36688	56	-4201.38	0.80418	0.12221	0.0639	0.00971	0.05799	1	0.05799	1	0.05799	1	1	1
ENSG00000066248	36696	48	-2617.31	0.9488	0.02767	0.02286	0.00067	0.01428	1	0.01428	1	0.01428	1	1	1
ENSG00000136870	36698	64	-4863.22	0.93958	0.05655	0.00365	0.00022	0.03111	1	0.03111	1	0.03111	1	361.026	361.026
ENSG00000168140	36727	46	-7096.58	0.89696	0.10304	0	0	0.07075	1	0.07075	1	0.07075	1	1	1
ENSG00000162923	36771	54	-2183.19	0.98621	0.01379	0	0	0.01278	1	0.01278	1	0.01278	1	1	1
ENSG00000013725	36772	50	-3870.97	0.38396	0.23203	0.23936	0.14465	0.13158	1	0.13158	1	0.13158	1	1	1
ENSG00000133961	36790	70	-569.044	0.71187	0.20774	0.06223	0.01816	0.05997	1	0.05997	1	0.05997	1	1	1
ENSG00000120658	36827	70	-516.756	1	0	0	0	0.01224	1	0.01224	1	0.01224	1	1	1
ENSG00000178075	36855	66	-1420.87	0	0	0.81439	0.18561	0.11315	1	0.11315	1	0.11315	1	394.549	394.549
	36864	52	-4794.59	0.93546	0.04474	0.01889	0.0009	0.03528	1	0.03528	1	0.03528	1	1	1
ENSG00000146072	36872	72	-2032.37	0.84732	0.15268	0	0	0.06902	1	0.06902	1	0.06902	1	1	1
ENSG00000185340	36874	38	-11593.8	0.87184	0.11295	0.01346	0.00174	0.05436	1	0.05436	1	0.05436	1	1	1
ENSG00000073921	36882	58	-2427.93	0.85338	0.03746	0.10458	0.00459	0.04224	1	0.04224	1	0.04224	1	4.94636	4.94636
ENSG00000157240	36887	40	-3908.87	0.99515	0.00313	0.00171	1e-05	0.00456	1	0.00456	1	0.00456	1	1	1
ENSG00000165304	36911	64	-723.765	1	0	0	0	0.04368	1	0.04368	1	0.04368	1	1	1
ENSG00000125864	36917	62	-8151.48	0.56159	0.34809	0.05576	0.03456	0.22271	1	0.22271	1	0.22271	1	1	1
ENSG00000136167	36929	52	-7840.82	0.83408	0.04885	0.11059	0.00648	0.02663	1	0.02663	1	0.02663	1	1	1
ENSG00000095787	36935	58	-3006.26	0.90321	0.07466	0.02044	0.00169	0.08341	1	0.08341	1	0.08341	1	2.62404	2.62404
ENSG00000134061	36966	60	-4727.92	0.57886	0.42114	0	0	0.111	1	0.111	1	0.111	1	1	1
ENSG00000077380	37000	64	-4606.17	0.98152	0.01848	0	0	0.0233	1	0.0233	1	0.0233	1	1	1
ENSG00000139350	37040	62	-3643.45	0.67111	0.27904	0.03521	0.01464	0.13611	1	0.13611	1	0.13611	1	999	999
ENSG00000183087	37059	58	-2893.77	0.88555	0.11445	0	0	0.09336	1	0.09336	1	0.09336	1	1	1
ENSG00000181804	37070	62	-1891.59	0.92197	0.07803	0	0	0.06543	1	0.06543	1	0.06543	1	1	1
ENSG00000100429	37075	52	-4429.12	0.63731	0.33024	0.02137	0.01107	0.10344	1	0.10344	1	0.10344	1	1	1
ENSG00000140675	37131	50	-9155.39	0.8801	0.11622	0.00325	0.00043	0.03965	1	0.03965	1	0.03965	1	17.2554	17.2554
ENSG00000083544	37132	66	-1351.28	0.82061	0.17939	0	0	0.16756	1	0.16756	1	0.16756	1	1	1
ENSG00000111880	37139	52	-2290.18	0.96589	0.03411	0	0	0.05448	1	0.05448	1	0.05448	1	1	1
ENSG00000152583	37150	66	-3549.36	0.62578	0.37422	0	0	0.26466	1	0.26466	1	0.26466	1	1	1
ENSG00000109971	37200	60	-888.147	1	0	0	0	0.00238	1	0.00238	1	0.00238	1	1	1
ENSG00000131067	37217	68	-2453.95	0.95209	0.04791	0	0	0.03923	1	0.03923	1	0.03923	1	1	1
ENSG00000197024	37219	58	-3286.21	0.7992	0.2008	0	0	0.06127	1	0.06127	1	0.06127	1	1	1
ENSG00000108576	37235	70	-4623.35	0.80572	0.18006	0.01163	0.0026	0.0579	1	0.0579	1	0.0579	1	8.34142	8.34142
ENSG00000108654	37243	50	-5453.94	0.99164	0.00836	0	0	0.01192	1	0.01192	1	0.01192	1	1	1
ENSG00000137760	37265	54	-7356.14	0.67967	0.32033	0	0	0.1029	1	0.1029	1	0.1029	1	1	1
ENSG00000157578	37278	56	-3571.68	0.35235	0.1417	0.36084	0.14511	0.06504	1	0.06504	1	0.06504	1	1.95266	1.95266
ENSG00000077274	37288	62	-4801.07	0.92513	0.07487	0	0	0.07134	1	0.07134	1	0.07134	1	1	1
[truncated: 5,860 more rows]
